# Supplementary material for: Platelet and mitochondrial RNA is decreased in plasma-derived extracellular vesicles in women with preeclampsia—an exploratory study
Source: BMC Med. 2023 Nov 23;21:458. doi: 10.1186/s12916-023-03178-x (PMC10666366; doi:10.1186/s12916-023-03178-x)
Supplement: Supplementary file 2 — Additional file 2. G profiler analysis (significantly pathways) between women with PE vs. controls at 22-24 weeks and 36-38 weeks and between women with PE 22-24 weeks vs. 36-38 weeks. [file 12916_2023_3178_MOESM2_ESM.xlsx]

## Sheet: PEw22-24 vs PEw36-38 down
source	term_name	term_id	highlighted	adjusted_p_value	negative_log10_of_adjusted_p_value	term_size	query_size	intersection_size	effective_domain_size	intersections
GO:MF	protein binding	GO:0005515	TRUE	4.00724067459708e-27	26.397154573087505	14881	387	369	20195	ENSG00000204525,ENSG00000117586,ENSG00000127483,ENSG00000116266,ENSG00000085733,ENSG00000274290,ENSG00000103194,ENSG00000143933,ENSG00000140416,ENSG00000118680,ENSG00000136938,ENSG00000146376,ENSG00000155313,ENSG00000123405,ENSG00000104164,ENSG00000246705,ENSG00000011454,ENSG00000175550,ENSG00000105887,ENSG00000174175,ENSG00000147065,ENSG00000090060,ENSG00000142875,ENSG00000065675,ENSG00000100934…
GO:MF	cytoskeletal protein binding	GO:0008092	FALSE	1.2299785471299717e-8	7.910102463312086	1008	387	53	20195	ENSG00000085733,ENSG00000143933,ENSG00000140416,ENSG00000118680,ENSG00000104164,ENSG00000011454,ENSG00000147065,ENSG00000064666,ENSG00000143363,ENSG00000075624,ENSG00000196924,ENSG00000148700,ENSG00000102409,ENSG00000101558,ENSG00000103769,ENSG00000100345,ENSG00000115091,ENSG00000172757,ENSG00000160551,ENSG00000087470,ENSG00000101608,ENSG00000089327,ENSG00000072110,ENSG00000114107,ENSG00000110880…
GO:MF	cell adhesion molecule binding	GO:0050839	FALSE	1.397371561229871e-7	6.8546880995864825	562	387	36	20195	ENSG00000085733,ENSG00000146376,ENSG00000147065,ENSG00000064666,ENSG00000196924,ENSG00000149177,ENSG00000101558,ENSG00000259207,ENSG00000100345,ENSG00000168385,ENSG00000089327,ENSG00000122545,ENSG00000085832,ENSG00000072110,ENSG00000067225,ENSG00000010278,ENSG00000107438,ENSG00000137801,ENSG00000138594,ENSG00000169564,ENSG00000164924,ENSG00000117592,ENSG00000138069,ENSG00000137076,ENSG00000189403…
GO:MF	binding	GO:0005488	FALSE	7.916398782341991e-7	6.1014723366727655	18338	387	380	20195	ENSG00000204525,ENSG00000117586,ENSG00000127483,ENSG00000116266,ENSG00000085733,ENSG00000274290,ENSG00000103194,ENSG00000143933,ENSG00000140416,ENSG00000118680,ENSG00000136938,ENSG00000146376,ENSG00000155313,ENSG00000123405,ENSG00000104164,ENSG00000246705,ENSG00000011454,ENSG00000175550,ENSG00000119314,ENSG00000105887,ENSG00000174175,ENSG00000147065,ENSG00000090060,ENSG00000142875,ENSG00000065675…
GO:MF	GTPase activity	GO:0003924	TRUE	8.006650817964249e-7	6.096549111312744	333	387	26	20195	ENSG00000120063,ENSG00000103342,ENSG00000156052,ENSG00000127920,ENSG00000103769,ENSG00000128266,ENSG00000125354,ENSG00000138758,ENSG00000143622,ENSG00000168385,ENSG00000087470,ENSG00000150681,ENSG00000143761,ENSG00000122545,ENSG00000101162,ENSG00000041353,ENSG00000167461,ENSG00000138069,ENSG00000188229,ENSG00000148908,ENSG00000175582,ENSG00000145715,ENSG00000127314,ENSG00000197959,ENSG00000172794…
GO:MF	protein-containing complex binding	GO:0044877	FALSE	0.0000026987042752124194	5.568844702949945	1311	387	57	20195	ENSG00000127483,ENSG00000116266,ENSG00000085733,ENSG00000140416,ENSG00000104164,ENSG00000160948,ENSG00000236320,ENSG00000075624,ENSG00000196924,ENSG00000148700,ENSG00000120063,ENSG00000206503,ENSG00000156052,ENSG00000259207,ENSG00000100345,ENSG00000128266,ENSG00000115091,ENSG00000082074,ENSG00000172757,ENSG00000104231,ENSG00000113742,ENSG00000163961,ENSG00000072110,ENSG00000113140,ENSG00000003056…
GO:MF	cadherin binding	GO:0045296	FALSE	0.000003912447397149632	5.407551488495009	334	387	25	20195	ENSG00000085733,ENSG00000146376,ENSG00000064666,ENSG00000196924,ENSG00000149177,ENSG00000101558,ENSG00000100345,ENSG00000168385,ENSG00000089327,ENSG00000122545,ENSG00000085832,ENSG00000067225,ENSG00000107438,ENSG00000138594,ENSG00000169564,ENSG00000164924,ENSG00000117592,ENSG00000138069,ENSG00000137076,ENSG00000158710,ENSG00000035403,ENSG00000150093,ENSG00000137073,ENSG00000153317,ENSG00000124164
GO:MF	enzyme binding	GO:0019899	FALSE	0.000006951166060645852	5.157942336240657	2093	387	77	20195	ENSG00000143933,ENSG00000136938,ENSG00000155313,ENSG00000011454,ENSG00000147065,ENSG00000142875,ENSG00000203879,ENSG00000075624,ENSG00000102580,ENSG00000110958,ENSG00000196924,ENSG00000149177,ENSG00000004897,ENSG00000004487,ENSG00000102409,ENSG00000197746,ENSG00000141027,ENSG00000198001,ENSG00000259207,ENSG00000112576,ENSG00000184900,ENSG00000005249,ENSG00000170315,ENSG00000171552,ENSG00000205339…
GO:MF	actin binding	GO:0003779	FALSE	0.000028254688592630545	4.548909474890502	451	387	28	20195	ENSG00000085733,ENSG00000140416,ENSG00000104164,ENSG00000147065,ENSG00000064666,ENSG00000196924,ENSG00000148700,ENSG00000100345,ENSG00000115091,ENSG00000172757,ENSG00000089327,ENSG00000072110,ENSG00000110880,ENSG00000107438,ENSG00000100592,ENSG00000138594,ENSG00000205542,ENSG00000137076,ENSG00000167460,ENSG00000158856,ENSG00000092439,ENSG00000152229,ENSG00000035403,ENSG00000150093,ENSG00000145335…
GO:MF	ribonucleoside triphosphate phosphatase activity	GO:0017111	FALSE	0.0001630987305348094	3.78754941924098	707	387	35	20195	ENSG00000120063,ENSG00000074370,ENSG00000103342,ENSG00000156052,ENSG00000127920,ENSG00000103769,ENSG00000128266,ENSG00000125354,ENSG00000138758,ENSG00000085224,ENSG00000143622,ENSG00000168385,ENSG00000087470,ENSG00000150681,ENSG00000143761,ENSG00000122545,ENSG00000113810,ENSG00000101162,ENSG00000041353,ENSG00000165732,ENSG00000167461,ENSG00000159256,ENSG00000138069,ENSG00000119684,ENSG00000188229…
GO:MF	pyrophosphatase activity	GO:0016462	FALSE	0.0004279452838146527	3.3686117554177675	770	387	36	20195	ENSG00000143363,ENSG00000120063,ENSG00000074370,ENSG00000103342,ENSG00000156052,ENSG00000127920,ENSG00000103769,ENSG00000128266,ENSG00000125354,ENSG00000138758,ENSG00000085224,ENSG00000143622,ENSG00000168385,ENSG00000087470,ENSG00000150681,ENSG00000143761,ENSG00000122545,ENSG00000113810,ENSG00000101162,ENSG00000041353,ENSG00000165732,ENSG00000167461,ENSG00000159256,ENSG00000138069,ENSG00000119684…
GO:MF	hydrolase activity, acting on acid anhydrides	GO:0016817	FALSE	0.00044113599211940323	3.3554275068528314	771	387	36	20195	ENSG00000143363,ENSG00000120063,ENSG00000074370,ENSG00000103342,ENSG00000156052,ENSG00000127920,ENSG00000103769,ENSG00000128266,ENSG00000125354,ENSG00000138758,ENSG00000085224,ENSG00000143622,ENSG00000168385,ENSG00000087470,ENSG00000150681,ENSG00000143761,ENSG00000122545,ENSG00000113810,ENSG00000101162,ENSG00000041353,ENSG00000165732,ENSG00000167461,ENSG00000159256,ENSG00000138069,ENSG00000119684…
GO:MF	hydrolase activity, acting on acid anhydrides, in phosphorus-containing anhydrides	GO:0016818	FALSE	0.00044113599211940323	3.3554275068528314	771	387	36	20195	ENSG00000143363,ENSG00000120063,ENSG00000074370,ENSG00000103342,ENSG00000156052,ENSG00000127920,ENSG00000103769,ENSG00000128266,ENSG00000125354,ENSG00000138758,ENSG00000085224,ENSG00000143622,ENSG00000168385,ENSG00000087470,ENSG00000150681,ENSG00000143761,ENSG00000122545,ENSG00000113810,ENSG00000101162,ENSG00000041353,ENSG00000165732,ENSG00000167461,ENSG00000159256,ENSG00000138069,ENSG00000119684…
GO:MF	actin filament binding	GO:0051015	FALSE	0.0006948426959457547	3.1581135033453536	221	387	17	20195	ENSG00000085733,ENSG00000140416,ENSG00000104164,ENSG00000196924,ENSG00000148700,ENSG00000100345,ENSG00000115091,ENSG00000172757,ENSG00000072110,ENSG00000110880,ENSG00000137076,ENSG00000167460,ENSG00000158856,ENSG00000152229,ENSG00000035403,ENSG00000162704,ENSG00000162614
GO:MF	protein domain specific binding	GO:0019904	FALSE	0.0007674929410700265	3.1149256102070413	690	387	33	20195	ENSG00000143933,ENSG00000123405,ENSG00000112977,ENSG00000101558,ENSG00000109572,ENSG00000158411,ENSG00000100345,ENSG00000131051,ENSG00000005249,ENSG00000171552,ENSG00000085224,ENSG00000165233,ENSG00000221823,ENSG00000143761,ENSG00000085832,ENSG00000198478,ENSG00000072110,ENSG00000003056,ENSG00000041353,ENSG00000164924,ENSG00000087095,ENSG00000101040,ENSG00000198900,ENSG00000137076,ENSG00000121989…
GO:MF	guanyl nucleotide binding	GO:0019001	FALSE	0.000829977344741683	3.080933762067247	413	387	24	20195	ENSG00000120063,ENSG00000103342,ENSG00000156052,ENSG00000103769,ENSG00000128266,ENSG00000125354,ENSG00000138758,ENSG00000143622,ENSG00000168385,ENSG00000087470,ENSG00000143761,ENSG00000122545,ENSG00000138735,ENSG00000101162,ENSG00000041353,ENSG00000167461,ENSG00000127824,ENSG00000138069,ENSG00000188229,ENSG00000175582,ENSG00000127314,ENSG00000197959,ENSG00000172794,ENSG00000134108
GO:MF	guanyl ribonucleotide binding	GO:0032561	FALSE	0.000829977344741683	3.080933762067247	413	387	24	20195	ENSG00000120063,ENSG00000103342,ENSG00000156052,ENSG00000103769,ENSG00000128266,ENSG00000125354,ENSG00000138758,ENSG00000143622,ENSG00000168385,ENSG00000087470,ENSG00000143761,ENSG00000122545,ENSG00000138735,ENSG00000101162,ENSG00000041353,ENSG00000167461,ENSG00000127824,ENSG00000138069,ENSG00000188229,ENSG00000175582,ENSG00000127314,ENSG00000197959,ENSG00000172794,ENSG00000134108
GO:MF	GTP binding	GO:0005525	FALSE	0.001116982685810836	2.951953558768985	391	387	23	20195	ENSG00000120063,ENSG00000103342,ENSG00000156052,ENSG00000103769,ENSG00000128266,ENSG00000125354,ENSG00000138758,ENSG00000143622,ENSG00000168385,ENSG00000087470,ENSG00000143761,ENSG00000122545,ENSG00000101162,ENSG00000041353,ENSG00000167461,ENSG00000127824,ENSG00000138069,ENSG00000188229,ENSG00000175582,ENSG00000127314,ENSG00000197959,ENSG00000172794,ENSG00000134108
GO:MF	structural constituent of cytoskeleton	GO:0005200	TRUE	0.004053335243797623	2.3921874750862595	109	387	11	20195	ENSG00000140416,ENSG00000147065,ENSG00000075624,ENSG00000148700,ENSG00000115091,ENSG00000112851,ENSG00000101162,ENSG00000127824,ENSG00000137076,ENSG00000188229,ENSG00000162704
GO:MF	carbohydrate derivative binding	GO:0097367	FALSE	0.016707510189273633	1.7770882653445375	2301	387	71	20195	ENSG00000174175,ENSG00000090060,ENSG00000142875,ENSG00000065675,ENSG00000236320,ENSG00000075624,ENSG00000120063,ENSG00000074370,ENSG00000135090,ENSG00000086232,ENSG00000198586,ENSG00000197746,ENSG00000103342,ENSG00000198001,ENSG00000156052,ENSG00000109572,ENSG00000103769,ENSG00000100345,ENSG00000128266,ENSG00000115091,ENSG00000005249,ENSG00000125354,ENSG00000138758,ENSG00000085224,ENSG00000143622…
GO:MF	ubiquitin-like protein ligase binding	GO:0044389	FALSE	0.020852388202584858	1.6808441985411473	315	387	18	20195	ENSG00000155313,ENSG00000142875,ENSG00000184900,ENSG00000005249,ENSG00000170315,ENSG00000100906,ENSG00000100387,ENSG00000087470,ENSG00000105220,ENSG00000078140,ENSG00000050130,ENSG00000164924,ENSG00000163960,ENSG00000117592,ENSG00000087095,ENSG00000120885,ENSG00000188612,ENSG00000035403
GO:MF	purine ribonucleotide binding	GO:0032555	FALSE	0.02776132226103497	1.556559852446461	1917	387	61	20195	ENSG00000090060,ENSG00000142875,ENSG00000065675,ENSG00000236320,ENSG00000075624,ENSG00000120063,ENSG00000074370,ENSG00000135090,ENSG00000086232,ENSG00000198586,ENSG00000103342,ENSG00000198001,ENSG00000156052,ENSG00000109572,ENSG00000103769,ENSG00000100345,ENSG00000128266,ENSG00000115091,ENSG00000005249,ENSG00000125354,ENSG00000138758,ENSG00000085224,ENSG00000143622,ENSG00000150867,ENSG00000160551…
GO:MF	integrin binding	GO:0005178	FALSE	0.028203519605578223	1.5496966913295342	158	387	12	20195	ENSG00000259207,ENSG00000100345,ENSG00000072110,ENSG00000010278,ENSG00000137801,ENSG00000137076,ENSG00000189403,ENSG00000005961,ENSG00000150637,ENSG00000166086,ENSG00000150093,ENSG00000169398
GO:MF	ubiquitin protein ligase binding	GO:0031625	FALSE	0.03327943045044536	1.4778241149037101	297	387	17	20195	ENSG00000155313,ENSG00000142875,ENSG00000005249,ENSG00000170315,ENSG00000100906,ENSG00000100387,ENSG00000087470,ENSG00000105220,ENSG00000078140,ENSG00000050130,ENSG00000164924,ENSG00000163960,ENSG00000117592,ENSG00000087095,ENSG00000120885,ENSG00000188612,ENSG00000035403
GO:MF	purine ribonucleoside triphosphate binding	GO:0035639	FALSE	0.03414773073178288	1.4666381518187699	1848	387	59	20195	ENSG00000090060,ENSG00000142875,ENSG00000065675,ENSG00000236320,ENSG00000075624,ENSG00000120063,ENSG00000074370,ENSG00000135090,ENSG00000086232,ENSG00000198586,ENSG00000103342,ENSG00000198001,ENSG00000156052,ENSG00000109572,ENSG00000103769,ENSG00000100345,ENSG00000128266,ENSG00000115091,ENSG00000125354,ENSG00000138758,ENSG00000085224,ENSG00000143622,ENSG00000150867,ENSG00000160551,ENSG00000168385…
GO:MF	ribonucleotide binding	GO:0032553	FALSE	0.03572387379798473	1.4470414535385372	1934	387	61	20195	ENSG00000090060,ENSG00000142875,ENSG00000065675,ENSG00000236320,ENSG00000075624,ENSG00000120063,ENSG00000074370,ENSG00000135090,ENSG00000086232,ENSG00000198586,ENSG00000103342,ENSG00000198001,ENSG00000156052,ENSG00000109572,ENSG00000103769,ENSG00000100345,ENSG00000128266,ENSG00000115091,ENSG00000005249,ENSG00000125354,ENSG00000138758,ENSG00000085224,ENSG00000143622,ENSG00000150867,ENSG00000160551…
GO:MF	myosin binding	GO:0017022	FALSE	0.04316171964808374	1.3649012604952502	74	387	8	20195	ENSG00000118680,ENSG00000103769,ENSG00000101608,ENSG00000041353,ENSG00000167461,ENSG00000092439,ENSG00000175582,ENSG00000101335
GO:BP	hemostasis	GO:0007599	TRUE	5.112526751426897e-16	15.29136440652168	235	371	32	21110	ENSG00000116266,ENSG00000123405,ENSG00000104164,ENSG00000174175,ENSG00000065675,ENSG00000134352,ENSG00000075624,ENSG00000196924,ENSG00000169313,ENSG00000120063,ENSG00000156052,ENSG00000259207,ENSG00000100345,ENSG00000177119,ENSG00000101608,ENSG00000105220,ENSG00000204420,ENSG00000010278,ENSG00000101162,ENSG00000137801,ENSG00000163737,ENSG00000138722,ENSG00000137076,ENSG00000117400,ENSG00000164024…
GO:BP	platelet activation	GO:0030168	FALSE	2.5309830948266752e-15	14.596710755611406	135	371	25	21110	ENSG00000116266,ENSG00000174175,ENSG00000065675,ENSG00000134352,ENSG00000075624,ENSG00000196924,ENSG00000169313,ENSG00000120063,ENSG00000156052,ENSG00000259207,ENSG00000100345,ENSG00000101608,ENSG00000010278,ENSG00000101162,ENSG00000163737,ENSG00000138722,ENSG00000137076,ENSG00000117400,ENSG00000164024,ENSG00000158869,ENSG00000158856,ENSG00000035403,ENSG00000115956,ENSG00000101335,ENSG00000169704
GO:BP	blood coagulation	GO:0007596	FALSE	2.1371878841084356e-14	13.670157296532818	229	371	30	21110	ENSG00000116266,ENSG00000104164,ENSG00000174175,ENSG00000065675,ENSG00000134352,ENSG00000075624,ENSG00000196924,ENSG00000169313,ENSG00000120063,ENSG00000156052,ENSG00000259207,ENSG00000100345,ENSG00000177119,ENSG00000101608,ENSG00000204420,ENSG00000010278,ENSG00000101162,ENSG00000137801,ENSG00000163737,ENSG00000138722,ENSG00000137076,ENSG00000117400,ENSG00000164024,ENSG00000124491,ENSG00000158869…
GO:BP	coagulation	GO:0050817	FALSE	3.9453416233528824e-14	13.403915385683087	234	371	30	21110	ENSG00000116266,ENSG00000104164,ENSG00000174175,ENSG00000065675,ENSG00000134352,ENSG00000075624,ENSG00000196924,ENSG00000169313,ENSG00000120063,ENSG00000156052,ENSG00000259207,ENSG00000100345,ENSG00000177119,ENSG00000101608,ENSG00000204420,ENSG00000010278,ENSG00000101162,ENSG00000137801,ENSG00000163737,ENSG00000138722,ENSG00000137076,ENSG00000117400,ENSG00000164024,ENSG00000124491,ENSG00000158869…
GO:BP	platelet aggregation	GO:0070527	FALSE	5.731827390804589e-14	13.241706896493431	74	371	19	21110	ENSG00000116266,ENSG00000065675,ENSG00000134352,ENSG00000075624,ENSG00000196924,ENSG00000169313,ENSG00000259207,ENSG00000100345,ENSG00000101608,ENSG00000010278,ENSG00000101162,ENSG00000138722,ENSG00000137076,ENSG00000117400,ENSG00000164024,ENSG00000158856,ENSG00000035403,ENSG00000115956,ENSG00000101335
GO:BP	regulation of cellular process	GO:0050794	TRUE	3.186513736571096e-13	12.4966842050033	11108	371	272	21110	ENSG00000117586,ENSG00000127483,ENSG00000116266,ENSG00000085733,ENSG00000103194,ENSG00000143933,ENSG00000140416,ENSG00000136938,ENSG00000146376,ENSG00000155313,ENSG00000123405,ENSG00000104164,ENSG00000175550,ENSG00000119314,ENSG00000105887,ENSG00000174175,ENSG00000147065,ENSG00000090060,ENSG00000142875,ENSG00000065675,ENSG00000203879,ENSG00000134352,ENSG00000134548,ENSG00000187231,ENSG00000144893…
GO:BP	homotypic cell-cell adhesion	GO:0034109	FALSE	1.0582827251343453e-12	11.975398293016465	98	371	20	21110	ENSG00000116266,ENSG00000065675,ENSG00000134352,ENSG00000075624,ENSG00000196924,ENSG00000169313,ENSG00000259207,ENSG00000100345,ENSG00000002586,ENSG00000101608,ENSG00000010278,ENSG00000101162,ENSG00000138722,ENSG00000137076,ENSG00000117400,ENSG00000164024,ENSG00000158856,ENSG00000035403,ENSG00000115956,ENSG00000101335
GO:BP	biological regulation	GO:0065007	FALSE	1.641986321870168e-12	11.784630464976049	12891	371	298	21110	ENSG00000117586,ENSG00000127483,ENSG00000116266,ENSG00000085733,ENSG00000103194,ENSG00000143933,ENSG00000140416,ENSG00000118680,ENSG00000136938,ENSG00000146376,ENSG00000155313,ENSG00000123405,ENSG00000104164,ENSG00000011454,ENSG00000175550,ENSG00000119314,ENSG00000105887,ENSG00000174175,ENSG00000147065,ENSG00000090060,ENSG00000142875,ENSG00000065675,ENSG00000203879,ENSG00000134352,ENSG00000134548…
GO:BP	wound healing	GO:0042060	FALSE	9.32380181676175e-12	11.030406966254153	443	371	37	21110	ENSG00000116266,ENSG00000140416,ENSG00000104164,ENSG00000174175,ENSG00000065675,ENSG00000134352,ENSG00000064666,ENSG00000075624,ENSG00000196924,ENSG00000169313,ENSG00000120063,ENSG00000156052,ENSG00000259207,ENSG00000100345,ENSG00000124193,ENSG00000177119,ENSG00000101608,ENSG00000105329,ENSG00000204420,ENSG00000010278,ENSG00000101162,ENSG00000137801,ENSG00000163737,ENSG00000138722,ENSG00000137076…
GO:BP	regulation of biological process	GO:0050789	FALSE	2.2283519321094248e-11	10.652016218299467	12480	371	289	21110	ENSG00000117586,ENSG00000127483,ENSG00000116266,ENSG00000085733,ENSG00000103194,ENSG00000143933,ENSG00000140416,ENSG00000118680,ENSG00000136938,ENSG00000146376,ENSG00000155313,ENSG00000123405,ENSG00000104164,ENSG00000175550,ENSG00000119314,ENSG00000105887,ENSG00000174175,ENSG00000147065,ENSG00000090060,ENSG00000142875,ENSG00000065675,ENSG00000203879,ENSG00000134352,ENSG00000134548,ENSG00000187231…
GO:BP	regulation of body fluid levels	GO:0050878	FALSE	3.7630926128815824e-11	10.424455093195288	367	371	33	21110	ENSG00000116266,ENSG00000123405,ENSG00000104164,ENSG00000174175,ENSG00000142875,ENSG00000065675,ENSG00000134352,ENSG00000075624,ENSG00000196924,ENSG00000169313,ENSG00000120063,ENSG00000156052,ENSG00000259207,ENSG00000100345,ENSG00000177119,ENSG00000101608,ENSG00000105220,ENSG00000204420,ENSG00000010278,ENSG00000101162,ENSG00000137801,ENSG00000163737,ENSG00000138722,ENSG00000137076,ENSG00000117400…
GO:BP	organelle organization	GO:0006996	FALSE	3.494110599859654e-10	9.456663352315726	3608	371	121	21110	ENSG00000085733,ENSG00000140416,ENSG00000146376,ENSG00000104164,ENSG00000105887,ENSG00000147065,ENSG00000065675,ENSG00000100934,ENSG00000088986,ENSG00000171497,ENSG00000064666,ENSG00000160948,ENSG00000143363,ENSG00000111913,ENSG00000075624,ENSG00000110958,ENSG00000196924,ENSG00000148700,ENSG00000155975,ENSG00000004897,ENSG00000101558,ENSG00000009307,ENSG00000141027,ENSG00000136819,ENSG00000109572…
GO:BP	cellular localization	GO:0051641	FALSE	5.966531538526048e-10	9.22427805939402	3635	371	121	21110	ENSG00000116266,ENSG00000085733,ENSG00000143933,ENSG00000136938,ENSG00000104164,ENSG00000147065,ENSG00000100934,ENSG00000203879,ENSG00000049323,ENSG00000088986,ENSG00000171497,ENSG00000064666,ENSG00000160948,ENSG00000111913,ENSG00000075624,ENSG00000101856,ENSG00000196924,ENSG00000066294,ENSG00000155975,ENSG00000169313,ENSG00000004487,ENSG00000101558,ENSG00000074370,ENSG00000086232,ENSG00000198586…
GO:BP	negative regulation of cellular process	GO:0048523	FALSE	7.87215089626824e-10	9.103906589781422	4753	371	145	21110	ENSG00000117586,ENSG00000116266,ENSG00000085733,ENSG00000103194,ENSG00000143933,ENSG00000140416,ENSG00000136938,ENSG00000155313,ENSG00000175550,ENSG00000119314,ENSG00000105887,ENSG00000142875,ENSG00000065675,ENSG00000203879,ENSG00000134352,ENSG00000187231,ENSG00000049323,ENSG00000088986,ENSG00000171497,ENSG00000150459,ENSG00000064666,ENSG00000143995,ENSG00000111913,ENSG00000075624,ENSG00000101856…
GO:BP	response to stress	GO:0006950	FALSE	2.1056504259635428e-9	8.676613727488876	4017	371	128	21110	ENSG00000204525,ENSG00000117586,ENSG00000127483,ENSG00000116266,ENSG00000274290,ENSG00000103194,ENSG00000140416,ENSG00000155313,ENSG00000123405,ENSG00000104164,ENSG00000174175,ENSG00000065675,ENSG00000134352,ENSG00000064666,ENSG00000075624,ENSG00000143811,ENSG00000102580,ENSG00000196924,ENSG00000066294,ENSG00000112977,ENSG00000169313,ENSG00000004487,ENSG00000120063,ENSG00000163421,ENSG00000074370…
GO:BP	vesicle-mediated transport	GO:0016192	FALSE	3.309219106947495e-9	8.480274476784555	1654	371	71	21110	ENSG00000116266,ENSG00000085733,ENSG00000104164,ENSG00000147065,ENSG00000100934,ENSG00000203879,ENSG00000064666,ENSG00000160948,ENSG00000075624,ENSG00000196924,ENSG00000066294,ENSG00000149177,ENSG00000155975,ENSG00000101558,ENSG00000086232,ENSG00000157107,ENSG00000109572,ENSG00000259207,ENSG00000103769,ENSG00000100345,ENSG00000177119,ENSG00000091317,ENSG00000171552,ENSG00000110934,ENSG00000150867…
GO:BP	positive regulation of biological process	GO:0048518	FALSE	5.8749302586830975e-9	8.230997284536885	6358	371	175	21110	ENSG00000117586,ENSG00000085733,ENSG00000143933,ENSG00000140416,ENSG00000136938,ENSG00000123405,ENSG00000104164,ENSG00000175550,ENSG00000105887,ENSG00000174175,ENSG00000147065,ENSG00000065675,ENSG00000203879,ENSG00000134352,ENSG00000134548,ENSG00000144893,ENSG00000159592,ENSG00000171497,ENSG00000150459,ENSG00000064666,ENSG00000160948,ENSG00000062194,ENSG00000143995,ENSG00000147454,ENSG00000111913…
GO:BP	response to wounding	GO:0009611	FALSE	6.3179294081290585e-9	8.19942523088913	576	371	38	21110	ENSG00000116266,ENSG00000140416,ENSG00000104164,ENSG00000174175,ENSG00000065675,ENSG00000134352,ENSG00000064666,ENSG00000075624,ENSG00000196924,ENSG00000169313,ENSG00000120063,ENSG00000156052,ENSG00000259207,ENSG00000100345,ENSG00000124193,ENSG00000177119,ENSG00000101608,ENSG00000105329,ENSG00000204420,ENSG00000010278,ENSG00000101162,ENSG00000137801,ENSG00000163737,ENSG00000138722,ENSG00000137076…
GO:BP	regulation of biological quality	GO:0065008	FALSE	3.445344867319087e-8	7.462767300177985	2964	371	101	21110	ENSG00000127483,ENSG00000116266,ENSG00000085733,ENSG00000143933,ENSG00000140416,ENSG00000118680,ENSG00000146376,ENSG00000123405,ENSG00000104164,ENSG00000105887,ENSG00000174175,ENSG00000147065,ENSG00000142875,ENSG00000065675,ENSG00000203879,ENSG00000134352,ENSG00000134548,ENSG00000075624,ENSG00000101856,ENSG00000110958,ENSG00000196924,ENSG00000149177,ENSG00000148700,ENSG00000169313,ENSG00000004487…
GO:BP	regulation of cellular component organization	GO:0051128	FALSE	9.510205310326165e-8	7.021810107228805	2462	371	88	21110	ENSG00000085733,ENSG00000140416,ENSG00000146376,ENSG00000105887,ENSG00000174175,ENSG00000147065,ENSG00000065675,ENSG00000203879,ENSG00000064666,ENSG00000160948,ENSG00000143363,ENSG00000111913,ENSG00000075624,ENSG00000101856,ENSG00000196924,ENSG00000149177,ENSG00000148700,ENSG00000004897,ENSG00000169313,ENSG00000004487,ENSG00000198586,ENSG00000164808,ENSG00000103342,ENSG00000259207,ENSG00000100345…
GO:BP	positive regulation of cellular process	GO:0048522	FALSE	5.642286374714428e-7	6.24854487496868	5615	371	154	21110	ENSG00000117586,ENSG00000085733,ENSG00000143933,ENSG00000140416,ENSG00000136938,ENSG00000123405,ENSG00000104164,ENSG00000175550,ENSG00000105887,ENSG00000174175,ENSG00000147065,ENSG00000065675,ENSG00000203879,ENSG00000134352,ENSG00000144893,ENSG00000159592,ENSG00000171497,ENSG00000150459,ENSG00000160948,ENSG00000062194,ENSG00000143995,ENSG00000111913,ENSG00000075624,ENSG00000101856,ENSG00000102580…
GO:BP	protein localization	GO:0008104	FALSE	6.165560909146392e-7	6.210027407524681	2723	371	92	21110	ENSG00000116266,ENSG00000085733,ENSG00000136938,ENSG00000104164,ENSG00000147065,ENSG00000100934,ENSG00000203879,ENSG00000049323,ENSG00000171497,ENSG00000160948,ENSG00000111913,ENSG00000075624,ENSG00000101856,ENSG00000196924,ENSG00000155975,ENSG00000004487,ENSG00000101558,ENSG00000198586,ENSG00000164808,ENSG00000266412,ENSG00000157107,ENSG00000259207,ENSG00000184900,ENSG00000103769,ENSG00000100345…
GO:BP	negative regulation of biological process	GO:0048519	FALSE	6.928211932029388e-7	6.159378835843029	5932	371	160	21110	ENSG00000117586,ENSG00000116266,ENSG00000085733,ENSG00000103194,ENSG00000143933,ENSG00000140416,ENSG00000136938,ENSG00000155313,ENSG00000175550,ENSG00000119314,ENSG00000105887,ENSG00000142875,ENSG00000065675,ENSG00000203879,ENSG00000134352,ENSG00000134548,ENSG00000187231,ENSG00000049323,ENSG00000088986,ENSG00000171497,ENSG00000150459,ENSG00000064666,ENSG00000160948,ENSG00000236320,ENSG00000143995…
GO:BP	cellular macromolecule localization	GO:0070727	FALSE	7.480400416349148e-7	6.126075154280388	2733	371	92	21110	ENSG00000116266,ENSG00000085733,ENSG00000136938,ENSG00000104164,ENSG00000147065,ENSG00000100934,ENSG00000203879,ENSG00000049323,ENSG00000171497,ENSG00000160948,ENSG00000111913,ENSG00000075624,ENSG00000101856,ENSG00000196924,ENSG00000155975,ENSG00000004487,ENSG00000101558,ENSG00000198586,ENSG00000164808,ENSG00000266412,ENSG00000157107,ENSG00000259207,ENSG00000184900,ENSG00000103769,ENSG00000100345…
GO:BP	localization	GO:0051179	FALSE	9.691713297515105e-7	6.013599441743447	5604	371	153	21110	ENSG00000116266,ENSG00000085733,ENSG00000143933,ENSG00000136938,ENSG00000104164,ENSG00000147065,ENSG00000100934,ENSG00000203879,ENSG00000134548,ENSG00000187231,ENSG00000049323,ENSG00000088986,ENSG00000171497,ENSG00000064666,ENSG00000160948,ENSG00000147454,ENSG00000111913,ENSG00000228253,ENSG00000075624,ENSG00000101856,ENSG00000196924,ENSG00000066294,ENSG00000149177,ENSG00000059804,ENSG00000155975…
GO:BP	macromolecule localization	GO:0033036	FALSE	0.0000012823095962164439	5.892007107659763	3201	371	102	21110	ENSG00000116266,ENSG00000085733,ENSG00000136938,ENSG00000104164,ENSG00000147065,ENSG00000100934,ENSG00000203879,ENSG00000134548,ENSG00000049323,ENSG00000171497,ENSG00000160948,ENSG00000111913,ENSG00000075624,ENSG00000101856,ENSG00000196924,ENSG00000155975,ENSG00000004487,ENSG00000101558,ENSG00000198586,ENSG00000197746,ENSG00000164808,ENSG00000266412,ENSG00000157107,ENSG00000259207,ENSG00000184900…
GO:BP	establishment of localization in cell	GO:0051649	FALSE	0.0000015251991903042776	5.816673433955984	2386	371	83	21110	ENSG00000116266,ENSG00000085733,ENSG00000136938,ENSG00000104164,ENSG00000147065,ENSG00000100934,ENSG00000203879,ENSG00000088986,ENSG00000064666,ENSG00000160948,ENSG00000075624,ENSG00000196924,ENSG00000066294,ENSG00000155975,ENSG00000169313,ENSG00000101558,ENSG00000074370,ENSG00000086232,ENSG00000198586,ENSG00000197746,ENSG00000266412,ENSG00000157107,ENSG00000109572,ENSG00000259207,ENSG00000103769…
GO:BP	regulation of platelet activation	GO:0010543	FALSE	0.000003814077525838478	5.418610483628327	53	371	11	21110	ENSG00000174175,ENSG00000065675,ENSG00000134352,ENSG00000196924,ENSG00000156052,ENSG00000010278,ENSG00000138722,ENSG00000158869,ENSG00000158856,ENSG00000115956,ENSG00000169704
GO:BP	response to stimulus	GO:0050896	FALSE	0.0000047232842827222105	5.3257559145329685	9081	371	216	21110	ENSG00000204525,ENSG00000117586,ENSG00000127483,ENSG00000116266,ENSG00000085733,ENSG00000274290,ENSG00000103194,ENSG00000143933,ENSG00000140416,ENSG00000146376,ENSG00000155313,ENSG00000123405,ENSG00000104164,ENSG00000105887,ENSG00000174175,ENSG00000147065,ENSG00000142875,ENSG00000065675,ENSG00000203879,ENSG00000134352,ENSG00000134548,ENSG00000049323,ENSG00000171497,ENSG00000064666,ENSG00000236320…
GO:BP	regulation of metabolic process	GO:0019222	FALSE	0.0000056123868891780235	5.250852398576742	7345	371	184	21110	ENSG00000117586,ENSG00000127483,ENSG00000085733,ENSG00000103194,ENSG00000143933,ENSG00000136938,ENSG00000155313,ENSG00000123405,ENSG00000175550,ENSG00000119314,ENSG00000105887,ENSG00000147065,ENSG00000090060,ENSG00000142875,ENSG00000065675,ENSG00000134352,ENSG00000144893,ENSG00000049323,ENSG00000088986,ENSG00000159592,ENSG00000171497,ENSG00000150459,ENSG00000064666,ENSG00000160948,ENSG00000062194…
GO:BP	integrin-mediated signaling pathway	GO:0007229	TRUE	0.000005666302907357048	5.246700212823448	118	371	15	21110	ENSG00000196924,ENSG00000259207,ENSG00000100345,ENSG00000082074,ENSG00000112851,ENSG00000204420,ENSG00000137076,ENSG00000159840,ENSG00000132670,ENSG00000005961,ENSG00000158856,ENSG00000115956,ENSG00000150093,ENSG00000169756,ENSG00000169398
GO:BP	positive regulation of metabolic process	GO:0009893	FALSE	0.000006497944558848109	5.187223998421792	3848	371	114	21110	ENSG00000117586,ENSG00000143933,ENSG00000136938,ENSG00000123405,ENSG00000175550,ENSG00000105887,ENSG00000147065,ENSG00000065675,ENSG00000134352,ENSG00000144893,ENSG00000159592,ENSG00000064666,ENSG00000160948,ENSG00000062194,ENSG00000143995,ENSG00000147454,ENSG00000075624,ENSG00000102580,ENSG00000163602,ENSG00000110958,ENSG00000066294,ENSG00000149177,ENSG00000112977,ENSG00000169313,ENSG00000004487…
GO:BP	cell activation	GO:0001775	FALSE	0.000008736470127292541	5.0586640037378565	1157	371	50	21110	ENSG00000117586,ENSG00000116266,ENSG00000104164,ENSG00000174175,ENSG00000147065,ENSG00000065675,ENSG00000134352,ENSG00000111913,ENSG00000075624,ENSG00000196924,ENSG00000066294,ENSG00000149177,ENSG00000169313,ENSG00000120063,ENSG00000206503,ENSG00000156052,ENSG00000259207,ENSG00000112576,ENSG00000100345,ENSG00000163961,ENSG00000101608,ENSG00000178951,ENSG00000005020,ENSG00000211899,ENSG00000138735…
GO:BP	regulation of primary metabolic process	GO:0080090	FALSE	0.000010688552333760207	4.971081112006787	5836	371	154	21110	ENSG00000117586,ENSG00000127483,ENSG00000143933,ENSG00000136938,ENSG00000155313,ENSG00000123405,ENSG00000175550,ENSG00000119314,ENSG00000105887,ENSG00000147065,ENSG00000090060,ENSG00000142875,ENSG00000065675,ENSG00000134352,ENSG00000144893,ENSG00000159592,ENSG00000171497,ENSG00000150459,ENSG00000160948,ENSG00000062194,ENSG00000143995,ENSG00000147454,ENSG00000075624,ENSG00000102580,ENSG00000163602…
GO:BP	cytoskeleton organization	GO:0007010	FALSE	0.000013591887917171982	4.866720215448194	1513	371	59	21110	ENSG00000085733,ENSG00000140416,ENSG00000146376,ENSG00000105887,ENSG00000147065,ENSG00000064666,ENSG00000143363,ENSG00000111913,ENSG00000075624,ENSG00000196924,ENSG00000148700,ENSG00000141027,ENSG00000259207,ENSG00000071205,ENSG00000103769,ENSG00000100345,ENSG00000115091,ENSG00000172757,ENSG00000085224,ENSG00000160551,ENSG00000112701,ENSG00000143761,ENSG00000112851,ENSG00000072110,ENSG00000105329…
GO:BP	cellular response to chemical stimulus	GO:0070887	FALSE	0.000015147406035606405	4.819661732896077	2722	371	88	21110	ENSG00000117586,ENSG00000127483,ENSG00000116266,ENSG00000103194,ENSG00000140416,ENSG00000147065,ENSG00000065675,ENSG00000134352,ENSG00000236320,ENSG00000111913,ENSG00000075624,ENSG00000143811,ENSG00000110958,ENSG00000196924,ENSG00000149177,ENSG00000169313,ENSG00000004487,ENSG00000141027,ENSG00000164808,ENSG00000266412,ENSG00000198001,ENSG00000156052,ENSG00000259207,ENSG00000188536,ENSG00000112576…
GO:BP	positive regulation of macromolecule metabolic process	GO:0010604	FALSE	0.000015956646890896997	4.797058365477507	3535	371	106	21110	ENSG00000117586,ENSG00000143933,ENSG00000136938,ENSG00000123405,ENSG00000175550,ENSG00000105887,ENSG00000147065,ENSG00000065675,ENSG00000134352,ENSG00000144893,ENSG00000159592,ENSG00000064666,ENSG00000160948,ENSG00000062194,ENSG00000143995,ENSG00000147454,ENSG00000075624,ENSG00000102580,ENSG00000163602,ENSG00000110958,ENSG00000066294,ENSG00000149177,ENSG00000112977,ENSG00000004487,ENSG00000165417…
GO:BP	endocytosis	GO:0006897	FALSE	0.00002048871614263856	4.688485254367788	798	371	39	21110	ENSG00000085733,ENSG00000064666,ENSG00000160948,ENSG00000075624,ENSG00000149177,ENSG00000086232,ENSG00000157107,ENSG00000109572,ENSG00000259207,ENSG00000100345,ENSG00000177119,ENSG00000171552,ENSG00000110934,ENSG00000087470,ENSG00000221823,ENSG00000211899,ENSG00000143761,ENSG00000085832,ENSG00000003056,ENSG00000105329,ENSG00000110880,ENSG00000010278,ENSG00000137801,ENSG00000041353,ENSG00000140022…
GO:BP	regulation of cellular component biogenesis	GO:0044087	FALSE	0.000020731818322240284	4.683362605639676	971	371	44	21110	ENSG00000085733,ENSG00000140416,ENSG00000146376,ENSG00000105887,ENSG00000174175,ENSG00000147065,ENSG00000143363,ENSG00000111913,ENSG00000196924,ENSG00000149177,ENSG00000148700,ENSG00000169313,ENSG00000164808,ENSG00000115091,ENSG00000150867,ENSG00000112701,ENSG00000130816,ENSG00000122545,ENSG00000132405,ENSG00000187764,ENSG00000101782,ENSG00000254999,ENSG00000110880,ENSG00000137801,ENSG00000138594…
GO:BP	regulation of nitrogen compound metabolic process	GO:0051171	FALSE	0.000029045575981264132	4.536920006930757	5662	371	149	21110	ENSG00000117586,ENSG00000127483,ENSG00000143933,ENSG00000136938,ENSG00000155313,ENSG00000123405,ENSG00000175550,ENSG00000119314,ENSG00000105887,ENSG00000147065,ENSG00000090060,ENSG00000142875,ENSG00000065675,ENSG00000134352,ENSG00000144893,ENSG00000159592,ENSG00000171497,ENSG00000150459,ENSG00000160948,ENSG00000062194,ENSG00000143995,ENSG00000147454,ENSG00000075624,ENSG00000102580,ENSG00000163602…
GO:BP	cell-substrate junction assembly	GO:0007044	FALSE	0.00003046491789820874	4.516199987944992	96	371	13	21110	ENSG00000085733,ENSG00000149177,ENSG00000259207,ENSG00000072110,ENSG00000110880,ENSG00000137801,ENSG00000137076,ENSG00000132670,ENSG00000158856,ENSG00000035403,ENSG00000134318,ENSG00000169756,ENSG00000169398
GO:BP	cell adhesion	GO:0007155	FALSE	0.000051052639393468915	4.291981800210024	1530	371	58	21110	ENSG00000117586,ENSG00000116266,ENSG00000085733,ENSG00000140416,ENSG00000174175,ENSG00000147065,ENSG00000065675,ENSG00000134352,ENSG00000111913,ENSG00000075624,ENSG00000196924,ENSG00000066294,ENSG00000149177,ENSG00000169313,ENSG00000206503,ENSG00000259207,ENSG00000100345,ENSG00000002586,ENSG00000101608,ENSG00000089327,ENSG00000112851,ENSG00000072110,ENSG00000138735,ENSG00000105329,ENSG00000187764…
GO:BP	myeloid cell development	GO:0061515	FALSE	0.000052163336354591296	4.282634639015973	83	371	12	21110	ENSG00000119314,ENSG00000143995,ENSG00000196924,ENSG00000150867,ENSG00000178951,ENSG00000162722,ENSG00000204420,ENSG00000124098,ENSG00000138594,ENSG00000142192,ENSG00000158856,ENSG00000169704
GO:BP	actin cytoskeleton organization	GO:0030036	FALSE	0.0000653845396764118	4.1845249294581475	731	371	36	21110	ENSG00000085733,ENSG00000140416,ENSG00000146376,ENSG00000105887,ENSG00000064666,ENSG00000075624,ENSG00000196924,ENSG00000148700,ENSG00000259207,ENSG00000100345,ENSG00000115091,ENSG00000172757,ENSG00000160551,ENSG00000143761,ENSG00000072110,ENSG00000105329,ENSG00000254999,ENSG00000110880,ENSG00000107438,ENSG00000100592,ENSG00000138594,ENSG00000205542,ENSG00000137076,ENSG00000159840,ENSG00000167460…
GO:BP	response to organic substance	GO:0010033	FALSE	0.00006736694071065906	4.171553174521256	2809	371	88	21110	ENSG00000117586,ENSG00000116266,ENSG00000103194,ENSG00000143933,ENSG00000155313,ENSG00000174175,ENSG00000147065,ENSG00000065675,ENSG00000203879,ENSG00000134352,ENSG00000111913,ENSG00000075624,ENSG00000102580,ENSG00000110958,ENSG00000196924,ENSG00000149177,ENSG00000169313,ENSG00000004487,ENSG00000141027,ENSG00000164808,ENSG00000266412,ENSG00000198001,ENSG00000156052,ENSG00000259207,ENSG00000188536…
GO:BP	cell-substrate junction organization	GO:0150115	FALSE	0.00007232150493587889	4.140732545218706	103	371	13	21110	ENSG00000085733,ENSG00000149177,ENSG00000259207,ENSG00000072110,ENSG00000110880,ENSG00000137801,ENSG00000137076,ENSG00000132670,ENSG00000158856,ENSG00000035403,ENSG00000134318,ENSG00000169756,ENSG00000169398
GO:BP	anatomical structure development	GO:0048856	FALSE	0.00007821436472255831	4.10671347779913	5896	371	152	21110	ENSG00000117586,ENSG00000116266,ENSG00000085733,ENSG00000143933,ENSG00000140416,ENSG00000118680,ENSG00000136938,ENSG00000146376,ENSG00000104164,ENSG00000119314,ENSG00000105887,ENSG00000147065,ENSG00000142875,ENSG00000065675,ENSG00000203879,ENSG00000134352,ENSG00000088986,ENSG00000064666,ENSG00000236320,ENSG00000143363,ENSG00000143995,ENSG00000111913,ENSG00000075624,ENSG00000101856,ENSG00000110958…
GO:BP	focal adhesion assembly	GO:0048041	FALSE	0.00007854819607261799	4.104863784458557	86	371	12	21110	ENSG00000085733,ENSG00000149177,ENSG00000072110,ENSG00000110880,ENSG00000137801,ENSG00000137076,ENSG00000132670,ENSG00000158856,ENSG00000035403,ENSG00000134318,ENSG00000169756,ENSG00000169398
GO:BP	leukocyte migration	GO:0050900	FALSE	0.00009340616617543837	4.029624453025004	396	371	25	21110	ENSG00000174175,ENSG00000147065,ENSG00000064666,ENSG00000111913,ENSG00000169313,ENSG00000198001,ENSG00000259207,ENSG00000100345,ENSG00000177119,ENSG00000002586,ENSG00000087470,ENSG00000163735,ENSG00000105329,ENSG00000010278,ENSG00000137801,ENSG00000163737,ENSG00000213654,ENSG00000189403,ENSG00000142192,ENSG00000158869,ENSG00000166086,ENSG00000150093,ENSG00000156026,ENSG00000163736,ENSG00000169398
GO:BP	regulation of cell motility	GO:2000145	FALSE	0.00009856330082204334	4.006284760691065	988	371	43	21110	ENSG00000140416,ENSG00000146376,ENSG00000174175,ENSG00000147065,ENSG00000064666,ENSG00000111913,ENSG00000196924,ENSG00000149177,ENSG00000169313,ENSG00000102409,ENSG00000120063,ENSG00000259207,ENSG00000103769,ENSG00000177119,ENSG00000002586,ENSG00000087470,ENSG00000105220,ENSG00000117020,ENSG00000113140,ENSG00000105329,ENSG00000187764,ENSG00000110880,ENSG00000010278,ENSG00000137801,ENSG00000118689…
GO:BP	response to nitrogen compound	GO:1901698	FALSE	0.0001019183995500284	3.9917474047894212	1136	371	47	21110	ENSG00000117586,ENSG00000116266,ENSG00000155313,ENSG00000065675,ENSG00000075624,ENSG00000196924,ENSG00000169313,ENSG00000004487,ENSG00000164808,ENSG00000156052,ENSG00000259207,ENSG00000112576,ENSG00000124193,ENSG00000128266,ENSG00000005249,ENSG00000113742,ENSG00000171552,ENSG00000085224,ENSG00000150867,ENSG00000100906,ENSG00000105220,ENSG00000130816,ENSG00000084676,ENSG00000112851,ENSG00000105329…
GO:BP	locomotion	GO:0040011	FALSE	0.00010411111751451844	3.9825028918400425	1365	371	53	21110	ENSG00000140416,ENSG00000146376,ENSG00000174175,ENSG00000147065,ENSG00000065675,ENSG00000064666,ENSG00000111913,ENSG00000101856,ENSG00000196924,ENSG00000149177,ENSG00000169313,ENSG00000102409,ENSG00000166091,ENSG00000120063,ENSG00000163421,ENSG00000259207,ENSG00000103769,ENSG00000177119,ENSG00000002586,ENSG00000110934,ENSG00000087470,ENSG00000105220,ENSG00000117020,ENSG00000113140,ENSG00000163735…
GO:BP	cell-matrix adhesion	GO:0007160	FALSE	0.00010932433867082843	3.961283141126747	238	371	19	21110	ENSG00000085733,ENSG00000149177,ENSG00000259207,ENSG00000072110,ENSG00000110880,ENSG00000137801,ENSG00000137076,ENSG00000159840,ENSG00000132670,ENSG00000005961,ENSG00000158856,ENSG00000092439,ENSG00000166086,ENSG00000035403,ENSG00000150093,ENSG00000145715,ENSG00000134318,ENSG00000169756,ENSG00000169398
GO:BP	regulation of locomotion	GO:0040012	FALSE	0.00012574134781139068	3.9005218887932713	1033	371	44	21110	ENSG00000140416,ENSG00000146376,ENSG00000174175,ENSG00000147065,ENSG00000064666,ENSG00000111913,ENSG00000196924,ENSG00000149177,ENSG00000169313,ENSG00000102409,ENSG00000120063,ENSG00000259207,ENSG00000103769,ENSG00000177119,ENSG00000002586,ENSG00000087470,ENSG00000105220,ENSG00000117020,ENSG00000113140,ENSG00000105329,ENSG00000187764,ENSG00000110880,ENSG00000010278,ENSG00000137801,ENSG00000118689…
GO:BP	supramolecular fiber organization	GO:0097435	FALSE	0.0001257458550134002	3.9005063217748326	819	371	38	21110	ENSG00000085733,ENSG00000140416,ENSG00000146376,ENSG00000105887,ENSG00000143363,ENSG00000196924,ENSG00000148700,ENSG00000103769,ENSG00000115091,ENSG00000172757,ENSG00000160551,ENSG00000101439,ENSG00000143761,ENSG00000072110,ENSG00000254999,ENSG00000110880,ENSG00000101162,ENSG00000107438,ENSG00000138594,ENSG00000205542,ENSG00000168172,ENSG00000181788,ENSG00000120885,ENSG00000159840,ENSG00000142192…
GO:BP	regulation of protein metabolic process	GO:0051246	FALSE	0.00013246255988436518	3.8779068563183348	2496	371	80	21110	ENSG00000143933,ENSG00000136938,ENSG00000155313,ENSG00000105887,ENSG00000147065,ENSG00000142875,ENSG00000134352,ENSG00000160948,ENSG00000147454,ENSG00000075624,ENSG00000102580,ENSG00000163602,ENSG00000196924,ENSG00000066294,ENSG00000149177,ENSG00000112977,ENSG00000004487,ENSG00000102409,ENSG00000009307,ENSG00000074370,ENSG00000135090,ENSG00000086232,ENSG00000103342,ENSG00000138709,ENSG00000156052…
GO:BP	regulation of cell migration	GO:0030334	FALSE	0.00013497111844378376	3.8697591533005817	927	371	41	21110	ENSG00000140416,ENSG00000174175,ENSG00000147065,ENSG00000064666,ENSG00000111913,ENSG00000196924,ENSG00000149177,ENSG00000169313,ENSG00000102409,ENSG00000120063,ENSG00000259207,ENSG00000103769,ENSG00000177119,ENSG00000002586,ENSG00000087470,ENSG00000105220,ENSG00000117020,ENSG00000113140,ENSG00000105329,ENSG00000187764,ENSG00000110880,ENSG00000010278,ENSG00000137801,ENSG00000118689,ENSG00000169504…
GO:BP	cellular response to stimulus	GO:0051716	FALSE	0.00013876050793040036	3.8577341190997507	7521	371	182	21110	ENSG00000117586,ENSG00000127483,ENSG00000116266,ENSG00000085733,ENSG00000103194,ENSG00000143933,ENSG00000140416,ENSG00000146376,ENSG00000155313,ENSG00000123405,ENSG00000104164,ENSG00000105887,ENSG00000174175,ENSG00000147065,ENSG00000142875,ENSG00000065675,ENSG00000203879,ENSG00000134352,ENSG00000134548,ENSG00000049323,ENSG00000171497,ENSG00000064666,ENSG00000236320,ENSG00000111913,ENSG00000075624…
GO:BP	positive regulation of leukocyte migration	GO:0002687	FALSE	0.0001529394024085404	3.815480611094783	150	371	15	21110	ENSG00000174175,ENSG00000111913,ENSG00000169313,ENSG00000259207,ENSG00000177119,ENSG00000002586,ENSG00000087470,ENSG00000105329,ENSG00000137801,ENSG00000213654,ENSG00000189403,ENSG00000142192,ENSG00000166086,ENSG00000156026,ENSG00000169398
GO:BP	developmental process	GO:0032502	FALSE	0.0001879847585808163	3.7258773610159945	6489	371	162	21110	ENSG00000117586,ENSG00000116266,ENSG00000085733,ENSG00000143933,ENSG00000140416,ENSG00000118680,ENSG00000136938,ENSG00000146376,ENSG00000104164,ENSG00000119314,ENSG00000105887,ENSG00000147065,ENSG00000142875,ENSG00000065675,ENSG00000203879,ENSG00000134352,ENSG00000088986,ENSG00000064666,ENSG00000236320,ENSG00000143363,ENSG00000143995,ENSG00000111913,ENSG00000075624,ENSG00000101856,ENSG00000110958…
GO:BP	intracellular transport	GO:0046907	FALSE	0.00019022579443608945	3.720730593488473	1834	371	64	21110	ENSG00000116266,ENSG00000085733,ENSG00000136938,ENSG00000104164,ENSG00000147065,ENSG00000100934,ENSG00000203879,ENSG00000088986,ENSG00000160948,ENSG00000196924,ENSG00000155975,ENSG00000101558,ENSG00000074370,ENSG00000198586,ENSG00000197746,ENSG00000266412,ENSG00000103769,ENSG00000104904,ENSG00000125676,ENSG00000170315,ENSG00000104231,ENSG00000091317,ENSG00000171552,ENSG00000205339,ENSG00000150867…
GO:BP	establishment of localization	GO:0051234	FALSE	0.00019662519988573337	3.706360822872271	4964	371	132	21110	ENSG00000116266,ENSG00000085733,ENSG00000143933,ENSG00000136938,ENSG00000104164,ENSG00000147065,ENSG00000100934,ENSG00000203879,ENSG00000134548,ENSG00000187231,ENSG00000088986,ENSG00000171497,ENSG00000064666,ENSG00000160948,ENSG00000147454,ENSG00000111913,ENSG00000228253,ENSG00000075624,ENSG00000196924,ENSG00000066294,ENSG00000149177,ENSG00000059804,ENSG00000155975,ENSG00000169313,ENSG00000022567…
GO:BP	cell-cell adhesion	GO:0098609	FALSE	0.00026157986659675433	3.5823956860451034	950	371	41	21110	ENSG00000117586,ENSG00000116266,ENSG00000174175,ENSG00000147065,ENSG00000065675,ENSG00000134352,ENSG00000111913,ENSG00000075624,ENSG00000196924,ENSG00000066294,ENSG00000169313,ENSG00000206503,ENSG00000259207,ENSG00000100345,ENSG00000002586,ENSG00000101608,ENSG00000089327,ENSG00000138735,ENSG00000105329,ENSG00000187764,ENSG00000010278,ENSG00000101162,ENSG00000107438,ENSG00000118689,ENSG00000138594…
GO:BP	myeloid cell differentiation	GO:0030099	FALSE	0.0002769420807107755	3.5576110491949815	419	371	25	21110	ENSG00000119314,ENSG00000143995,ENSG00000196924,ENSG00000086232,ENSG00000100345,ENSG00000150867,ENSG00000100906,ENSG00000178951,ENSG00000162722,ENSG00000168769,ENSG00000072110,ENSG00000105329,ENSG00000204420,ENSG00000124098,ENSG00000101162,ENSG00000118689,ENSG00000163737,ENSG00000138594,ENSG00000180354,ENSG00000121989,ENSG00000117400,ENSG00000142192,ENSG00000158856,ENSG00000165682,ENSG00000169704
GO:BP	regulation of cytoskeleton organization	GO:0051493	FALSE	0.00028849292840923214	3.539864827882561	543	371	29	21110	ENSG00000085733,ENSG00000140416,ENSG00000146376,ENSG00000105887,ENSG00000143363,ENSG00000111913,ENSG00000196924,ENSG00000148700,ENSG00000259207,ENSG00000160551,ENSG00000112701,ENSG00000143761,ENSG00000105329,ENSG00000114107,ENSG00000254999,ENSG00000138594,ENSG00000169504,ENSG00000205542,ENSG00000185963,ENSG00000158856,ENSG00000166086,ENSG00000109171,ENSG00000115956,ENSG00000145715,ENSG00000134318…
GO:BP	regulation of leukocyte migration	GO:0002685	FALSE	0.00029251835078278056	3.533846883791332	228	371	18	21110	ENSG00000174175,ENSG00000147065,ENSG00000064666,ENSG00000111913,ENSG00000169313,ENSG00000259207,ENSG00000177119,ENSG00000002586,ENSG00000087470,ENSG00000105329,ENSG00000010278,ENSG00000137801,ENSG00000213654,ENSG00000189403,ENSG00000142192,ENSG00000166086,ENSG00000156026,ENSG00000169398
GO:BP	regulation of localization	GO:0032879	FALSE	0.0003277975430997432	3.4843943058668705	2115	371	70	21110	ENSG00000116266,ENSG00000143933,ENSG00000136938,ENSG00000147065,ENSG00000203879,ENSG00000134548,ENSG00000187231,ENSG00000171497,ENSG00000064666,ENSG00000160948,ENSG00000111913,ENSG00000075624,ENSG00000101856,ENSG00000196924,ENSG00000066294,ENSG00000149177,ENSG00000169313,ENSG00000004487,ENSG00000164808,ENSG00000259207,ENSG00000184900,ENSG00000103769,ENSG00000104904,ENSG00000128266,ENSG00000108960…
GO:BP	actin filament-based process	GO:0030029	FALSE	0.00034874851777246836	3.4574876295236674	817	371	37	21110	ENSG00000085733,ENSG00000140416,ENSG00000146376,ENSG00000105887,ENSG00000064666,ENSG00000075624,ENSG00000196924,ENSG00000148700,ENSG00000259207,ENSG00000100345,ENSG00000115091,ENSG00000092841,ENSG00000172757,ENSG00000160551,ENSG00000143761,ENSG00000072110,ENSG00000105329,ENSG00000254999,ENSG00000110880,ENSG00000107438,ENSG00000100592,ENSG00000138594,ENSG00000205542,ENSG00000137076,ENSG00000159840…
GO:BP	regulation of cell-substrate junction assembly	GO:0090109	FALSE	0.00036883047662712015	3.4331732001885578	64	371	10	21110	ENSG00000149177,ENSG00000110880,ENSG00000137801,ENSG00000137076,ENSG00000132670,ENSG00000158856,ENSG00000035403,ENSG00000134318,ENSG00000169756,ENSG00000169398
GO:BP	regulation of focal adhesion assembly	GO:0051893	FALSE	0.00036883047662712015	3.4331732001885578	64	371	10	21110	ENSG00000149177,ENSG00000110880,ENSG00000137801,ENSG00000137076,ENSG00000132670,ENSG00000158856,ENSG00000035403,ENSG00000134318,ENSG00000169756,ENSG00000169398
GO:BP	cell motility	GO:0048870	FALSE	0.00039039695127502354	3.408493582525848	1705	371	60	21110	ENSG00000085733,ENSG00000140416,ENSG00000146376,ENSG00000174175,ENSG00000147065,ENSG00000065675,ENSG00000064666,ENSG00000111913,ENSG00000075624,ENSG00000196924,ENSG00000149177,ENSG00000169313,ENSG00000102409,ENSG00000120063,ENSG00000198001,ENSG00000259207,ENSG00000103769,ENSG00000100345,ENSG00000115091,ENSG00000177119,ENSG00000002586,ENSG00000110934,ENSG00000087470,ENSG00000105220,ENSG00000117020…
GO:BP	positive regulation of fibroblast migration	GO:0010763	FALSE	0.0004438785779349111	3.352735813995029	16	371	6	21110	ENSG00000259207,ENSG00000105329,ENSG00000137801,ENSG00000158856,ENSG00000150093,ENSG00000169398
GO:BP	regulation of cellular metabolic process	GO:0031323	FALSE	0.0004917387554609945	3.3082655622618553	5493	371	141	21110	ENSG00000117586,ENSG00000127483,ENSG00000085733,ENSG00000103194,ENSG00000143933,ENSG00000123405,ENSG00000175550,ENSG00000119314,ENSG00000105887,ENSG00000090060,ENSG00000065675,ENSG00000134352,ENSG00000144893,ENSG00000088986,ENSG00000159592,ENSG00000171497,ENSG00000150459,ENSG00000062194,ENSG00000143995,ENSG00000075624,ENSG00000102580,ENSG00000163602,ENSG00000110958,ENSG00000196924,ENSG00000149177…
GO:BP	cellular response to organic substance	GO:0071310	FALSE	0.0005848216001817368	3.2329765952388154	2019	371	67	21110	ENSG00000117586,ENSG00000116266,ENSG00000103194,ENSG00000147065,ENSG00000065675,ENSG00000134352,ENSG00000111913,ENSG00000075624,ENSG00000110958,ENSG00000196924,ENSG00000149177,ENSG00000169313,ENSG00000004487,ENSG00000141027,ENSG00000164808,ENSG00000266412,ENSG00000198001,ENSG00000156052,ENSG00000259207,ENSG00000112576,ENSG00000128266,ENSG00000115091,ENSG00000113742,ENSG00000171552,ENSG00000150867…
GO:BP	regulation of macromolecule metabolic process	GO:0060255	FALSE	0.0006659991096921762	3.176526351394314	6816	371	166	21110	ENSG00000117586,ENSG00000127483,ENSG00000143933,ENSG00000136938,ENSG00000155313,ENSG00000123405,ENSG00000175550,ENSG00000119314,ENSG00000105887,ENSG00000147065,ENSG00000090060,ENSG00000142875,ENSG00000065675,ENSG00000134352,ENSG00000144893,ENSG00000049323,ENSG00000159592,ENSG00000171497,ENSG00000150459,ENSG00000064666,ENSG00000160948,ENSG00000062194,ENSG00000236320,ENSG00000143995,ENSG00000147454…
GO:BP	response to organonitrogen compound	GO:0010243	FALSE	0.0006903064139724598	3.1609580913517994	1060	371	43	21110	ENSG00000116266,ENSG00000155313,ENSG00000065675,ENSG00000075624,ENSG00000196924,ENSG00000169313,ENSG00000004487,ENSG00000164808,ENSG00000156052,ENSG00000259207,ENSG00000112576,ENSG00000124193,ENSG00000128266,ENSG00000005249,ENSG00000113742,ENSG00000171552,ENSG00000150867,ENSG00000100906,ENSG00000105220,ENSG00000130816,ENSG00000084676,ENSG00000112851,ENSG00000105329,ENSG00000067225,ENSG00000010278…
GO:BP	regulation of fibroblast migration	GO:0010762	FALSE	0.0007333150145222335	3.134709422794655	39	371	8	21110	ENSG00000120063,ENSG00000259207,ENSG00000105329,ENSG00000110880,ENSG00000137801,ENSG00000158856,ENSG00000150093,ENSG00000169398
GO:BP	regulation of cell-substrate junction organization	GO:0150116	FALSE	0.0007658765704007636	3.115841216154768	69	371	10	21110	ENSG00000149177,ENSG00000110880,ENSG00000137801,ENSG00000137076,ENSG00000132670,ENSG00000158856,ENSG00000035403,ENSG00000134318,ENSG00000169756,ENSG00000169398
GO:BP	positive regulation of immune system process	GO:0002684	FALSE	0.0008455277355262235	3.072872141835099	1068	371	43	21110	ENSG00000117586,ENSG00000104164,ENSG00000174175,ENSG00000065675,ENSG00000134352,ENSG00000111913,ENSG00000075624,ENSG00000066294,ENSG00000149177,ENSG00000169313,ENSG00000198001,ENSG00000206503,ENSG00000259207,ENSG00000082074,ENSG00000234745,ENSG00000177119,ENSG00000002586,ENSG00000100906,ENSG00000087470,ENSG00000105220,ENSG00000211899,ENSG00000112851,ENSG00000105329,ENSG00000078140,ENSG00000101782…
GO:BP	fibroblast migration	GO:0010761	FALSE	0.0008734757904954526	3.058749127544174	54	371	9	21110	ENSG00000120063,ENSG00000259207,ENSG00000105329,ENSG00000110880,ENSG00000107438,ENSG00000137801,ENSG00000158856,ENSG00000150093,ENSG00000169398
GO:BP	regulation of immune system process	GO:0002682	FALSE	0.0009531751831532981	3.020827273459326	1504	371	54	21110	ENSG00000117586,ENSG00000104164,ENSG00000174175,ENSG00000147065,ENSG00000065675,ENSG00000134352,ENSG00000064666,ENSG00000143995,ENSG00000111913,ENSG00000075624,ENSG00000066294,ENSG00000149177,ENSG00000169313,ENSG00000198001,ENSG00000206503,ENSG00000259207,ENSG00000082074,ENSG00000234745,ENSG00000177119,ENSG00000002586,ENSG00000100906,ENSG00000087470,ENSG00000105220,ENSG00000211899,ENSG00000112851…
GO:BP	cell migration	GO:0016477	FALSE	0.0009731869269054244	3.011803733702347	1505	371	54	21110	ENSG00000085733,ENSG00000140416,ENSG00000174175,ENSG00000147065,ENSG00000065675,ENSG00000064666,ENSG00000111913,ENSG00000196924,ENSG00000149177,ENSG00000169313,ENSG00000102409,ENSG00000120063,ENSG00000198001,ENSG00000259207,ENSG00000103769,ENSG00000100345,ENSG00000177119,ENSG00000002586,ENSG00000110934,ENSG00000087470,ENSG00000105220,ENSG00000117020,ENSG00000113140,ENSG00000163735,ENSG00000105329…
GO:BP	immune system process	GO:0002376	FALSE	0.0010112649510565712	2.995135044501186	2710	371	82	21110	ENSG00000204525,ENSG00000117586,ENSG00000116266,ENSG00000274290,ENSG00000104164,ENSG00000119314,ENSG00000174175,ENSG00000147065,ENSG00000065675,ENSG00000134352,ENSG00000064666,ENSG00000143995,ENSG00000111913,ENSG00000075624,ENSG00000066294,ENSG00000149177,ENSG00000169313,ENSG00000198001,ENSG00000206503,ENSG00000259207,ENSG00000112576,ENSG00000100345,ENSG00000115091,ENSG00000082074,ENSG00000234745…
GO:BP	transport	GO:0006810	FALSE	0.001015381458666847	2.993370771276298	4802	371	126	21110	ENSG00000116266,ENSG00000085733,ENSG00000143933,ENSG00000136938,ENSG00000104164,ENSG00000147065,ENSG00000100934,ENSG00000203879,ENSG00000134548,ENSG00000187231,ENSG00000088986,ENSG00000171497,ENSG00000064666,ENSG00000160948,ENSG00000147454,ENSG00000228253,ENSG00000075624,ENSG00000196924,ENSG00000066294,ENSG00000149177,ENSG00000059804,ENSG00000155975,ENSG00000169313,ENSG00000022567,ENSG00000101558…
GO:BP	regulation of organelle organization	GO:0033043	FALSE	0.0010864599116278213	2.963986293715314	1193	371	46	21110	ENSG00000085733,ENSG00000140416,ENSG00000146376,ENSG00000105887,ENSG00000147065,ENSG00000065675,ENSG00000143363,ENSG00000111913,ENSG00000075624,ENSG00000196924,ENSG00000148700,ENSG00000004897,ENSG00000259207,ENSG00000171552,ENSG00000085224,ENSG00000150867,ENSG00000160551,ENSG00000166848,ENSG00000112701,ENSG00000087470,ENSG00000130816,ENSG00000143761,ENSG00000122545,ENSG00000132405,ENSG00000105329…
GO:BP	regulation of catabolic process	GO:0009894	FALSE	0.0010934147767958887	2.961215061194827	1003	371	41	21110	ENSG00000085733,ENSG00000103194,ENSG00000155313,ENSG00000147065,ENSG00000160948,ENSG00000163602,ENSG00000196924,ENSG00000112977,ENSG00000009307,ENSG00000197746,ENSG00000141027,ENSG00000104904,ENSG00000170315,ENSG00000171552,ENSG00000150867,ENSG00000101439,ENSG00000100387,ENSG00000087470,ENSG00000173960,ENSG00000178951,ENSG00000131100,ENSG00000132405,ENSG00000078140,ENSG00000118689,ENSG00000167461…
GO:BP	response to chemical	GO:0042221	FALSE	0.001136000507219794	2.944621474714165	4124	371	112	21110	ENSG00000117586,ENSG00000127483,ENSG00000116266,ENSG00000103194,ENSG00000143933,ENSG00000140416,ENSG00000155313,ENSG00000174175,ENSG00000147065,ENSG00000065675,ENSG00000203879,ENSG00000134352,ENSG00000134548,ENSG00000236320,ENSG00000111913,ENSG00000075624,ENSG00000101856,ENSG00000143811,ENSG00000102580,ENSG00000110958,ENSG00000196924,ENSG00000149177,ENSG00000169313,ENSG00000004487,ENSG00000166091…
GO:BP	positive regulation of nitrogen compound metabolic process	GO:0051173	FALSE	0.0011702447473402535	2.9317232995329388	3131	371	91	21110	ENSG00000117586,ENSG00000143933,ENSG00000136938,ENSG00000123405,ENSG00000175550,ENSG00000105887,ENSG00000147065,ENSG00000065675,ENSG00000134352,ENSG00000144893,ENSG00000159592,ENSG00000160948,ENSG00000062194,ENSG00000143995,ENSG00000147454,ENSG00000075624,ENSG00000102580,ENSG00000163602,ENSG00000110958,ENSG00000149177,ENSG00000112977,ENSG00000004487,ENSG00000165417,ENSG00000009307,ENSG00000074370…
GO:BP	regulation of protein-containing complex assembly	GO:0043254	FALSE	0.0011860611462829636	2.925892920745157	422	371	24	21110	ENSG00000085733,ENSG00000146376,ENSG00000105887,ENSG00000174175,ENSG00000147065,ENSG00000143363,ENSG00000148700,ENSG00000169313,ENSG00000164808,ENSG00000112701,ENSG00000101782,ENSG00000254999,ENSG00000138594,ENSG00000205542,ENSG00000189403,ENSG00000120885,ENSG00000158856,ENSG00000166086,ENSG00000109171,ENSG00000115956,ENSG00000145715,ENSG00000127314,ENSG00000145335,ENSG00000162704
GO:BP	cell-substrate adhesion	GO:0031589	FALSE	0.00148372642499284	2.8286461685103834	367	371	22	21110	ENSG00000085733,ENSG00000196924,ENSG00000149177,ENSG00000259207,ENSG00000072110,ENSG00000110880,ENSG00000137801,ENSG00000138069,ENSG00000137076,ENSG00000159840,ENSG00000132670,ENSG00000005961,ENSG00000158856,ENSG00000049245,ENSG00000092439,ENSG00000166086,ENSG00000035403,ENSG00000150093,ENSG00000145715,ENSG00000134318,ENSG00000169756,ENSG00000169398
GO:BP	vesicle organization	GO:0016050	FALSE	0.00148372642499284	2.8286461685103834	367	371	22	21110	ENSG00000104164,ENSG00000100934,ENSG00000160948,ENSG00000155975,ENSG00000101558,ENSG00000109572,ENSG00000103769,ENSG00000150867,ENSG00000131100,ENSG00000122862,ENSG00000085832,ENSG00000110880,ENSG00000167461,ENSG00000138069,ENSG00000168172,ENSG00000049245,ENSG00000086598,ENSG00000092531,ENSG00000196459,ENSG00000145335,ENSG00000124164,ENSG00000134108
GO:BP	cell morphogenesis	GO:0000902	TRUE	0.0015035207385087797	2.822890577169177	978	371	40	21110	ENSG00000085733,ENSG00000140416,ENSG00000118680,ENSG00000146376,ENSG00000147065,ENSG00000065675,ENSG00000203879,ENSG00000111913,ENSG00000075624,ENSG00000101856,ENSG00000120063,ENSG00000135090,ENSG00000100345,ENSG00000170315,ENSG00000172757,ENSG00000160551,ENSG00000122545,ENSG00000072110,ENSG00000113140,ENSG00000105329,ENSG00000187764,ENSG00000204420,ENSG00000110880,ENSG00000101162,ENSG00000169504…
GO:BP	defense response	GO:0006952	FALSE	0.0016939750710079522	2.771092985152507	1823	371	61	21110	ENSG00000204525,ENSG00000117586,ENSG00000116266,ENSG00000274290,ENSG00000174175,ENSG00000065675,ENSG00000134352,ENSG00000102580,ENSG00000066294,ENSG00000163421,ENSG00000086232,ENSG00000198001,ENSG00000206503,ENSG00000115091,ENSG00000234745,ENSG00000177119,ENSG00000171552,ENSG00000205339,ENSG00000100906,ENSG00000101439,ENSG00000211899,ENSG00000162722,ENSG00000112851,ENSG00000149218,ENSG00000163735…
GO:BP	regulation of response to stimulus	GO:0048583	FALSE	0.0017414556815904083	2.7590875734513047	4013	371	109	21110	ENSG00000117586,ENSG00000085733,ENSG00000103194,ENSG00000143933,ENSG00000146376,ENSG00000155313,ENSG00000105887,ENSG00000174175,ENSG00000142875,ENSG00000065675,ENSG00000134352,ENSG00000134548,ENSG00000049323,ENSG00000111913,ENSG00000075624,ENSG00000196924,ENSG00000066294,ENSG00000149177,ENSG00000162441,ENSG00000169313,ENSG00000004487,ENSG00000101558,ENSG00000120063,ENSG00000135090,ENSG00000086232…
GO:BP	establishment of protein localization	GO:0045184	FALSE	0.002105982204683797	2.676545302875263	1920	371	63	21110	ENSG00000116266,ENSG00000085733,ENSG00000136938,ENSG00000104164,ENSG00000100934,ENSG00000203879,ENSG00000171497,ENSG00000160948,ENSG00000111913,ENSG00000196924,ENSG00000155975,ENSG00000198586,ENSG00000164808,ENSG00000266412,ENSG00000103769,ENSG00000100345,ENSG00000104904,ENSG00000128266,ENSG00000104231,ENSG00000091317,ENSG00000205339,ENSG00000100906,ENSG00000181274,ENSG00000148175,ENSG00000087470…
GO:BP	response to external stimulus	GO:0009605	FALSE	0.0022359683364637185	2.6505343507840267	2900	371	85	21110	ENSG00000204525,ENSG00000117586,ENSG00000116266,ENSG00000274290,ENSG00000104164,ENSG00000105887,ENSG00000174175,ENSG00000065675,ENSG00000134352,ENSG00000134548,ENSG00000064666,ENSG00000111913,ENSG00000101856,ENSG00000102580,ENSG00000196924,ENSG00000066294,ENSG00000149177,ENSG00000112977,ENSG00000169313,ENSG00000166091,ENSG00000163421,ENSG00000086232,ENSG00000198001,ENSG00000206503,ENSG00000156052…
GO:BP	cellular component organization	GO:0016043	FALSE	0.002621049704269068	2.5815247432330612	8138	371	188	21110	ENSG00000127483,ENSG00000085733,ENSG00000274290,ENSG00000140416,ENSG00000136938,ENSG00000146376,ENSG00000123405,ENSG00000104164,ENSG00000105887,ENSG00000174175,ENSG00000147065,ENSG00000142875,ENSG00000065675,ENSG00000100934,ENSG00000203879,ENSG00000088986,ENSG00000171497,ENSG00000064666,ENSG00000160948,ENSG00000143363,ENSG00000111913,ENSG00000075624,ENSG00000101856,ENSG00000163602,ENSG00000110958…
GO:BP	organic substance transport	GO:0071702	FALSE	0.0031724957599697386	2.498598949666032	3017	371	87	21110	ENSG00000116266,ENSG00000085733,ENSG00000143933,ENSG00000136938,ENSG00000104164,ENSG00000100934,ENSG00000203879,ENSG00000134548,ENSG00000187231,ENSG00000171497,ENSG00000160948,ENSG00000075624,ENSG00000196924,ENSG00000066294,ENSG00000059804,ENSG00000155975,ENSG00000022567,ENSG00000101558,ENSG00000074370,ENSG00000198586,ENSG00000197746,ENSG00000266412,ENSG00000259207,ENSG00000188536,ENSG00000103769…
GO:BP	myeloid leukocyte migration	GO:0097529	FALSE	0.003354732948059278	2.474342045927284	242	371	17	21110	ENSG00000064666,ENSG00000111913,ENSG00000169313,ENSG00000198001,ENSG00000177119,ENSG00000002586,ENSG00000087470,ENSG00000163735,ENSG00000010278,ENSG00000137801,ENSG00000163737,ENSG00000189403,ENSG00000158869,ENSG00000166086,ENSG00000156026,ENSG00000163736,ENSG00000169398
GO:BP	regulation of cell-matrix adhesion	GO:0001952	FALSE	0.003465329916702106	2.4602554120817666	121	371	12	21110	ENSG00000149177,ENSG00000259207,ENSG00000110880,ENSG00000137801,ENSG00000137076,ENSG00000132670,ENSG00000158856,ENSG00000035403,ENSG00000145715,ENSG00000134318,ENSG00000169756,ENSG00000169398
GO:BP	cytokinesis	GO:0000910	TRUE	0.003746920226422681	2.4263255531280423	192	371	15	21110	ENSG00000143933,ENSG00000158411,ENSG00000103769,ENSG00000100345,ENSG00000115091,ENSG00000172757,ENSG00000125354,ENSG00000138758,ENSG00000171552,ENSG00000168385,ENSG00000143761,ENSG00000122545,ENSG00000145715,ENSG00000134318,ENSG00000147400
GO:BP	platelet formation	GO:0030220	FALSE	0.003782441588682066	2.4222277699561787	22	371	6	21110	ENSG00000100345,ENSG00000072110,ENSG00000204420,ENSG00000101162,ENSG00000117400,ENSG00000165682
GO:BP	actin filament organization	GO:0007015	FALSE	0.004147191844947691	2.3822458741428427	453	371	24	21110	ENSG00000085733,ENSG00000140416,ENSG00000146376,ENSG00000105887,ENSG00000196924,ENSG00000148700,ENSG00000115091,ENSG00000172757,ENSG00000143761,ENSG00000072110,ENSG00000254999,ENSG00000110880,ENSG00000107438,ENSG00000138594,ENSG00000205542,ENSG00000159840,ENSG00000167460,ENSG00000158856,ENSG00000152229,ENSG00000115956,ENSG00000145715,ENSG00000134318,ENSG00000162704,ENSG00000156026
GO:BP	cellular response to nitrogen compound	GO:1901699	FALSE	0.006455186142745701	2.1900912298341644	703	371	31	21110	ENSG00000065675,ENSG00000075624,ENSG00000196924,ENSG00000169313,ENSG00000004487,ENSG00000164808,ENSG00000156052,ENSG00000259207,ENSG00000112576,ENSG00000128266,ENSG00000113742,ENSG00000171552,ENSG00000085224,ENSG00000150867,ENSG00000130816,ENSG00000084676,ENSG00000105329,ENSG00000067225,ENSG00000101782,ENSG00000167461,ENSG00000132670,ENSG00000125952,ENSG00000142192,ENSG00000148908,ENSG00000158856…
GO:BP	regulation of transport	GO:0051049	FALSE	0.006520163854132247	2.18574149014978	1771	371	58	21110	ENSG00000116266,ENSG00000143933,ENSG00000136938,ENSG00000147065,ENSG00000203879,ENSG00000134548,ENSG00000187231,ENSG00000171497,ENSG00000064666,ENSG00000160948,ENSG00000075624,ENSG00000196924,ENSG00000066294,ENSG00000149177,ENSG00000169313,ENSG00000259207,ENSG00000103769,ENSG00000104904,ENSG00000128266,ENSG00000104231,ENSG00000177119,ENSG00000171552,ENSG00000100906,ENSG00000181274,ENSG00000148175…
GO:BP	platelet morphogenesis	GO:0036344	FALSE	0.006623344204741573	2.1789226747680654	24	371	6	21110	ENSG00000100345,ENSG00000072110,ENSG00000204420,ENSG00000101162,ENSG00000117400,ENSG00000165682
GO:BP	organelle assembly	GO:0070925	FALSE	0.006815512206168153	2.1665015000709236	963	371	38	21110	ENSG00000140416,ENSG00000147065,ENSG00000088986,ENSG00000160948,ENSG00000111913,ENSG00000196924,ENSG00000155975,ENSG00000009307,ENSG00000141027,ENSG00000103769,ENSG00000115091,ENSG00000125354,ENSG00000110934,ENSG00000135315,ENSG00000150867,ENSG00000112701,ENSG00000168385,ENSG00000173960,ENSG00000122545,ENSG00000132405,ENSG00000114107,ENSG00000101162,ENSG00000138594,ENSG00000167461,ENSG00000138069…
GO:BP	regulation of cellular component size	GO:0032535	FALSE	0.007210079814757188	2.1420599276638215	373	371	21	21110	ENSG00000127483,ENSG00000085733,ENSG00000146376,ENSG00000105887,ENSG00000147065,ENSG00000203879,ENSG00000148700,ENSG00000004487,ENSG00000109572,ENSG00000103769,ENSG00000177119,ENSG00000117020,ENSG00000187764,ENSG00000254999,ENSG00000138594,ENSG00000205542,ENSG00000158856,ENSG00000115956,ENSG00000145715,ENSG00000162704,ENSG00000074201
GO:BP	regulation of developmental process	GO:0050793	FALSE	0.00741195234995869	2.130067381341338	2482	371	74	21110	ENSG00000117586,ENSG00000085733,ENSG00000140416,ENSG00000118680,ENSG00000136938,ENSG00000146376,ENSG00000104164,ENSG00000119314,ENSG00000105887,ENSG00000147065,ENSG00000203879,ENSG00000134352,ENSG00000143363,ENSG00000143995,ENSG00000111913,ENSG00000075624,ENSG00000196924,ENSG00000004487,ENSG00000166091,ENSG00000120063,ENSG00000259207,ENSG00000100345,ENSG00000124193,ENSG00000022840,ENSG00000172757…
GO:BP	cell development	GO:0048468	FALSE	0.008251163493383966	2.0834848074344725	2763	371	80	21110	ENSG00000117586,ENSG00000085733,ENSG00000140416,ENSG00000104164,ENSG00000119314,ENSG00000147065,ENSG00000065675,ENSG00000203879,ENSG00000134352,ENSG00000064666,ENSG00000236320,ENSG00000143363,ENSG00000143995,ENSG00000111913,ENSG00000075624,ENSG00000101856,ENSG00000196924,ENSG00000149177,ENSG00000004487,ENSG00000101558,ENSG00000135090,ENSG00000086232,ENSG00000103769,ENSG00000100345,ENSG00000125676…
GO:BP	protein metabolic process	GO:0019538	FALSE	0.008445755840168233	2.073361477824721	5449	371	135	21110	ENSG00000103194,ENSG00000143933,ENSG00000136938,ENSG00000155313,ENSG00000105887,ENSG00000147065,ENSG00000142875,ENSG00000065675,ENSG00000134352,ENSG00000171497,ENSG00000160948,ENSG00000147454,ENSG00000075624,ENSG00000102580,ENSG00000163602,ENSG00000196924,ENSG00000066294,ENSG00000149177,ENSG00000155975,ENSG00000114098,ENSG00000004897,ENSG00000112977,ENSG00000004487,ENSG00000102409,ENSG00000134900…
GO:BP	membrane organization	GO:0061024	FALSE	0.008643345586369294	2.0633181222824977	897	371	36	21110	ENSG00000104164,ENSG00000100934,ENSG00000160948,ENSG00000155975,ENSG00000101558,ENSG00000157107,ENSG00000109572,ENSG00000158411,ENSG00000100345,ENSG00000177119,ENSG00000171552,ENSG00000110934,ENSG00000150867,ENSG00000087470,ENSG00000173960,ENSG00000211899,ENSG00000143761,ENSG00000110880,ENSG00000010278,ENSG00000137801,ENSG00000167461,ENSG00000138069,ENSG00000120885,ENSG00000151466,ENSG00000150977…
GO:BP	cellular developmental process	GO:0048869	FALSE	0.008645508292872363	2.063209468289385	4344	371	113	21110	ENSG00000117586,ENSG00000085733,ENSG00000140416,ENSG00000136938,ENSG00000104164,ENSG00000119314,ENSG00000105887,ENSG00000147065,ENSG00000065675,ENSG00000203879,ENSG00000134352,ENSG00000064666,ENSG00000236320,ENSG00000143363,ENSG00000143995,ENSG00000111913,ENSG00000075624,ENSG00000101856,ENSG00000196924,ENSG00000149177,ENSG00000169313,ENSG00000004487,ENSG00000101558,ENSG00000166091,ENSG00000120063…
GO:BP	cellular component organization or biogenesis	GO:0071840	FALSE	0.010537328466012786	1.9772694820583474	8345	371	189	21110	ENSG00000127483,ENSG00000085733,ENSG00000274290,ENSG00000140416,ENSG00000136938,ENSG00000146376,ENSG00000123405,ENSG00000104164,ENSG00000105887,ENSG00000174175,ENSG00000147065,ENSG00000142875,ENSG00000065675,ENSG00000100934,ENSG00000203879,ENSG00000088986,ENSG00000171497,ENSG00000064666,ENSG00000160948,ENSG00000143363,ENSG00000111913,ENSG00000075624,ENSG00000101856,ENSG00000163602,ENSG00000110958…
GO:BP	integrin activation	GO:0033622	FALSE	0.010997705059930219	1.9586979315501547	26	371	6	21110	ENSG00000174175,ENSG00000169313,ENSG00000137076,ENSG00000166086,ENSG00000115956,ENSG00000127314
GO:BP	catabolic process	GO:0009056	FALSE	0.011108340967826494	1.9543507981536055	2601	371	76	21110	ENSG00000085733,ENSG00000103194,ENSG00000155313,ENSG00000147065,ENSG00000160948,ENSG00000236320,ENSG00000102580,ENSG00000163602,ENSG00000196924,ENSG00000066294,ENSG00000155975,ENSG00000114098,ENSG00000004897,ENSG00000112977,ENSG00000009307,ENSG00000197746,ENSG00000141027,ENSG00000103342,ENSG00000189266,ENSG00000188536,ENSG00000137364,ENSG00000104904,ENSG00000170315,ENSG00000171552,ENSG00000163961…
GO:BP	cell differentiation	GO:0030154	FALSE	0.011231884673485746	1.9495473644313186	4318	371	112	21110	ENSG00000117586,ENSG00000085733,ENSG00000140416,ENSG00000136938,ENSG00000104164,ENSG00000119314,ENSG00000105887,ENSG00000147065,ENSG00000065675,ENSG00000203879,ENSG00000134352,ENSG00000064666,ENSG00000236320,ENSG00000143363,ENSG00000143995,ENSG00000111913,ENSG00000075624,ENSG00000101856,ENSG00000196924,ENSG00000149177,ENSG00000169313,ENSG00000004487,ENSG00000101558,ENSG00000166091,ENSG00000120063…
GO:BP	regulation of supramolecular fiber organization	GO:1902903	FALSE	0.01132303096356721	1.9460373050772697	384	371	21	21110	ENSG00000085733,ENSG00000140416,ENSG00000146376,ENSG00000105887,ENSG00000143363,ENSG00000196924,ENSG00000148700,ENSG00000160551,ENSG00000143761,ENSG00000254999,ENSG00000138594,ENSG00000205542,ENSG00000120885,ENSG00000142192,ENSG00000158856,ENSG00000109171,ENSG00000115956,ENSG00000145715,ENSG00000134318,ENSG00000145335,ENSG00000162704
GO:BP	regulation of multicellular organismal process	GO:0051239	FALSE	0.011708484119619113	1.931499328761955	3021	371	85	21110	ENSG00000117586,ENSG00000085733,ENSG00000143933,ENSG00000140416,ENSG00000104164,ENSG00000105887,ENSG00000174175,ENSG00000065675,ENSG00000203879,ENSG00000134352,ENSG00000134548,ENSG00000049323,ENSG00000143363,ENSG00000143995,ENSG00000111913,ENSG00000075624,ENSG00000196924,ENSG00000066294,ENSG00000149177,ENSG00000004487,ENSG00000163421,ENSG00000074370,ENSG00000206503,ENSG00000156052,ENSG00000259207…
GO:BP	nitrogen compound transport	GO:0071705	FALSE	0.012041985610651713	1.9193018960807304	2290	371	69	21110	ENSG00000116266,ENSG00000085733,ENSG00000136938,ENSG00000104164,ENSG00000100934,ENSG00000203879,ENSG00000171497,ENSG00000160948,ENSG00000075624,ENSG00000196924,ENSG00000155975,ENSG00000101558,ENSG00000198586,ENSG00000197746,ENSG00000266412,ENSG00000259207,ENSG00000188536,ENSG00000103769,ENSG00000100345,ENSG00000104904,ENSG00000128266,ENSG00000125676,ENSG00000104231,ENSG00000091317,ENSG00000205339…
GO:BP	antigen processing and presentation of endogenous peptide antigen via MHC class I via ER pathway, TAP-independent	GO:0002486	TRUE	0.012239011550514463	1.912253655351525	3	371	3	21110	ENSG00000204525,ENSG00000206503,ENSG00000234745
GO:BP	cellular response to organonitrogen compound	GO:0071417	FALSE	0.015468880721787419	1.8105411093088546	662	371	29	21110	ENSG00000065675,ENSG00000075624,ENSG00000196924,ENSG00000169313,ENSG00000004487,ENSG00000164808,ENSG00000156052,ENSG00000259207,ENSG00000112576,ENSG00000128266,ENSG00000113742,ENSG00000171552,ENSG00000150867,ENSG00000130816,ENSG00000084676,ENSG00000105329,ENSG00000067225,ENSG00000167461,ENSG00000132670,ENSG00000125952,ENSG00000142192,ENSG00000148908,ENSG00000158856,ENSG00000134318,ENSG00000127314…
GO:BP	positive regulation of cell motility	GO:2000147	FALSE	0.01598141347931035	1.7963848120610006	558	371	26	21110	ENSG00000174175,ENSG00000111913,ENSG00000169313,ENSG00000259207,ENSG00000103769,ENSG00000177119,ENSG00000002586,ENSG00000087470,ENSG00000105220,ENSG00000117020,ENSG00000113140,ENSG00000105329,ENSG00000187764,ENSG00000137801,ENSG00000213654,ENSG00000205542,ENSG00000189403,ENSG00000251562,ENSG00000142192,ENSG00000060339,ENSG00000158856,ENSG00000166086,ENSG00000150093,ENSG00000134318,ENSG00000156026…
GO:BP	protein catabolic process	GO:0030163	FALSE	0.017014542559878644	1.7691797225241543	1041	371	39	21110	ENSG00000103194,ENSG00000155313,ENSG00000147065,ENSG00000160948,ENSG00000102580,ENSG00000163602,ENSG00000196924,ENSG00000155975,ENSG00000114098,ENSG00000004897,ENSG00000104904,ENSG00000170315,ENSG00000163961,ENSG00000101439,ENSG00000100387,ENSG00000173960,ENSG00000114316,ENSG00000197776,ENSG00000162722,ENSG00000123091,ENSG00000078140,ENSG00000050130,ENSG00000107669,ENSG00000163960,ENSG00000197969…
GO:BP	negative regulation of response to stimulus	GO:0048585	FALSE	0.01785225677008925	1.7483068753027764	1616	371	53	21110	ENSG00000117586,ENSG00000085733,ENSG00000103194,ENSG00000155313,ENSG00000142875,ENSG00000065675,ENSG00000134352,ENSG00000134548,ENSG00000049323,ENSG00000111913,ENSG00000066294,ENSG00000149177,ENSG00000162441,ENSG00000004487,ENSG00000135090,ENSG00000141027,ENSG00000206503,ENSG00000234745,ENSG00000171552,ENSG00000150867,ENSG00000100906,ENSG00000100387,ENSG00000150681,ENSG00000165233,ENSG00000178951…
GO:BP	defense response to other organism	GO:0098542	FALSE	0.018032082469093356	1.743954115062927	1243	371	44	21110	ENSG00000204525,ENSG00000117586,ENSG00000116266,ENSG00000274290,ENSG00000174175,ENSG00000102580,ENSG00000066294,ENSG00000198001,ENSG00000206503,ENSG00000115091,ENSG00000234745,ENSG00000171552,ENSG00000205339,ENSG00000100906,ENSG00000211899,ENSG00000162722,ENSG00000112851,ENSG00000149218,ENSG00000163735,ENSG00000105329,ENSG00000078140,ENSG00000101782,ENSG00000163737,ENSG00000165732,ENSG00000159256…
GO:BP	regulation of mRNA processing	GO:0050684	TRUE	0.018524427344664272	1.7322552087141625	142	371	12	21110	ENSG00000090060,ENSG00000150459,ENSG00000124193,ENSG00000131051,ENSG00000178951,ENSG00000137776,ENSG00000117592,ENSG00000152601,ENSG00000076770,ENSG00000132819,ENSG00000116001,ENSG00000074201
GO:BP	regulation of cell adhesion	GO:0030155	FALSE	0.018693371271768306	1.7283123683539858	778	371	32	21110	ENSG00000117586,ENSG00000140416,ENSG00000174175,ENSG00000065675,ENSG00000134352,ENSG00000111913,ENSG00000075624,ENSG00000196924,ENSG00000149177,ENSG00000169313,ENSG00000206503,ENSG00000259207,ENSG00000089327,ENSG00000138735,ENSG00000105329,ENSG00000187764,ENSG00000110880,ENSG00000010278,ENSG00000137801,ENSG00000118689,ENSG00000138722,ENSG00000204592,ENSG00000137076,ENSG00000189403,ENSG00000132670…
GO:BP	regulation of integrin activation	GO:0033623	FALSE	0.019287446845657717	1.7147252578008292	17	371	5	21110	ENSG00000174175,ENSG00000169313,ENSG00000166086,ENSG00000115956,ENSG00000127314
GO:BP	positive regulation of cell migration	GO:0030335	FALSE	0.02080230501491549	1.6818885400470887	532	371	25	21110	ENSG00000174175,ENSG00000111913,ENSG00000169313,ENSG00000259207,ENSG00000103769,ENSG00000177119,ENSG00000002586,ENSG00000087470,ENSG00000105220,ENSG00000117020,ENSG00000113140,ENSG00000105329,ENSG00000187764,ENSG00000137801,ENSG00000213654,ENSG00000205542,ENSG00000189403,ENSG00000142192,ENSG00000060339,ENSG00000158856,ENSG00000166086,ENSG00000150093,ENSG00000134318,ENSG00000156026,ENSG00000169398
GO:BP	regulation of vesicle-mediated transport	GO:0060627	FALSE	0.02080230501491549	1.6818885400470887	532	371	25	21110	ENSG00000116266,ENSG00000147065,ENSG00000064666,ENSG00000160948,ENSG00000075624,ENSG00000066294,ENSG00000149177,ENSG00000259207,ENSG00000103769,ENSG00000177119,ENSG00000168385,ENSG00000221823,ENSG00000143761,ENSG00000105329,ENSG00000041353,ENSG00000167461,ENSG00000140022,ENSG00000189403,ENSG00000120885,ENSG00000155099,ENSG00000158869,ENSG00000176783,ENSG00000127314,ENSG00000145335,ENSG00000204842
GO:BP	autophagy	GO:0006914	TRUE	0.021841255040751496	1.6607224098495066	568	371	26	21110	ENSG00000085733,ENSG00000103194,ENSG00000160948,ENSG00000066294,ENSG00000155975,ENSG00000112977,ENSG00000197746,ENSG00000171552,ENSG00000150867,ENSG00000087470,ENSG00000173960,ENSG00000131100,ENSG00000132405,ENSG00000118689,ENSG00000167461,ENSG00000138069,ENSG00000197969,ENSG00000198876,ENSG00000189403,ENSG00000120885,ENSG00000198589,ENSG00000105401,ENSG00000145335,ENSG00000135018,ENSG00000134108…
GO:BP	process utilizing autophagic mechanism	GO:0061919	FALSE	0.021841255040751496	1.6607224098495066	568	371	26	21110	ENSG00000085733,ENSG00000103194,ENSG00000160948,ENSG00000066294,ENSG00000155975,ENSG00000112977,ENSG00000197746,ENSG00000171552,ENSG00000150867,ENSG00000087470,ENSG00000173960,ENSG00000131100,ENSG00000132405,ENSG00000118689,ENSG00000167461,ENSG00000138069,ENSG00000197969,ENSG00000198876,ENSG00000189403,ENSG00000120885,ENSG00000198589,ENSG00000105401,ENSG00000145335,ENSG00000135018,ENSG00000134108…
GO:BP	negative regulation of transport	GO:0051051	FALSE	0.024170017279309036	1.6167230391121725	436	371	22	21110	ENSG00000116266,ENSG00000143933,ENSG00000203879,ENSG00000134548,ENSG00000187231,ENSG00000064666,ENSG00000066294,ENSG00000259207,ENSG00000104904,ENSG00000128266,ENSG00000221823,ENSG00000164096,ENSG00000105329,ENSG00000137801,ENSG00000189403,ENSG00000155099,ENSG00000158856,ENSG00000049245,ENSG00000127314,ENSG00000145335,ENSG00000204842,ENSG00000135018
GO:BP	protein transport	GO:0015031	FALSE	0.02470906414395641	1.6071437031941325	1807	371	57	21110	ENSG00000116266,ENSG00000085733,ENSG00000136938,ENSG00000104164,ENSG00000100934,ENSG00000203879,ENSG00000171497,ENSG00000160948,ENSG00000196924,ENSG00000155975,ENSG00000198586,ENSG00000266412,ENSG00000103769,ENSG00000100345,ENSG00000104904,ENSG00000128266,ENSG00000104231,ENSG00000091317,ENSG00000205339,ENSG00000100906,ENSG00000181274,ENSG00000148175,ENSG00000087470,ENSG00000221823,ENSG00000143761…
GO:BP	positive regulation of locomotion	GO:0040017	FALSE	0.026236689882971655	1.5810909580250483	574	371	26	21110	ENSG00000174175,ENSG00000111913,ENSG00000169313,ENSG00000259207,ENSG00000103769,ENSG00000177119,ENSG00000002586,ENSG00000087470,ENSG00000105220,ENSG00000117020,ENSG00000113140,ENSG00000105329,ENSG00000187764,ENSG00000137801,ENSG00000213654,ENSG00000205542,ENSG00000189403,ENSG00000251562,ENSG00000142192,ENSG00000060339,ENSG00000158856,ENSG00000166086,ENSG00000150093,ENSG00000134318,ENSG00000156026…
GO:BP	myeloid cell homeostasis	GO:0002262	FALSE	0.0264502573088797	1.5775700987787744	172	371	13	21110	ENSG00000119314,ENSG00000105220,ENSG00000178951,ENSG00000162722,ENSG00000204420,ENSG00000124098,ENSG00000118689,ENSG00000138594,ENSG00000189403,ENSG00000121989,ENSG00000117400,ENSG00000158856,ENSG00000166086
GO:BP	hemopoiesis	GO:0030097	FALSE	0.026580183742679994	1.5754420212053186	944	371	36	21110	ENSG00000117586,ENSG00000119314,ENSG00000064666,ENSG00000143995,ENSG00000075624,ENSG00000196924,ENSG00000149177,ENSG00000086232,ENSG00000100345,ENSG00000234745,ENSG00000150867,ENSG00000100906,ENSG00000178951,ENSG00000162722,ENSG00000129691,ENSG00000168769,ENSG00000072110,ENSG00000105329,ENSG00000204420,ENSG00000124098,ENSG00000101162,ENSG00000118689,ENSG00000163737,ENSG00000138594,ENSG00000180354…
GO:BP	protein modification process	GO:0036211	FALSE	0.028304201832941328	1.548149087535675	3617	371	96	21110	ENSG00000103194,ENSG00000143933,ENSG00000155313,ENSG00000142875,ENSG00000065675,ENSG00000134352,ENSG00000171497,ENSG00000160948,ENSG00000075624,ENSG00000102580,ENSG00000196924,ENSG00000149177,ENSG00000004897,ENSG00000004487,ENSG00000102409,ENSG00000134900,ENSG00000135090,ENSG00000086232,ENSG00000198586,ENSG00000103342,ENSG00000198001,ENSG00000156052,ENSG00000259207,ENSG00000112576,ENSG00000184900…
GO:BP	regulation of actin filament-based process	GO:0032970	FALSE	0.028502195801122735	1.5451216807782777	408	371	21	21110	ENSG00000085733,ENSG00000140416,ENSG00000146376,ENSG00000105887,ENSG00000064666,ENSG00000196924,ENSG00000148700,ENSG00000259207,ENSG00000100345,ENSG00000160551,ENSG00000143761,ENSG00000105329,ENSG00000254999,ENSG00000138594,ENSG00000205542,ENSG00000158856,ENSG00000166086,ENSG00000115956,ENSG00000145715,ENSG00000134318,ENSG00000162704
GO:BP	phagocytosis	GO:0006909	FALSE	0.02985161325406832	1.5250321935661821	315	371	18	21110	ENSG00000064666,ENSG00000149177,ENSG00000086232,ENSG00000109572,ENSG00000259207,ENSG00000100345,ENSG00000177119,ENSG00000110934,ENSG00000211899,ENSG00000105329,ENSG00000110880,ENSG00000137801,ENSG00000189403,ENSG00000155099,ENSG00000158869,ENSG00000150093,ENSG00000134108,ENSG00000169398
GO:BP	macromolecule catabolic process	GO:0009057	FALSE	0.03244863218348198	1.488803605417884	1397	371	47	21110	ENSG00000103194,ENSG00000155313,ENSG00000147065,ENSG00000160948,ENSG00000236320,ENSG00000102580,ENSG00000163602,ENSG00000196924,ENSG00000155975,ENSG00000114098,ENSG00000004897,ENSG00000009307,ENSG00000103342,ENSG00000189266,ENSG00000104904,ENSG00000170315,ENSG00000163961,ENSG00000101439,ENSG00000100387,ENSG00000151461,ENSG00000173960,ENSG00000114316,ENSG00000197776,ENSG00000162722,ENSG00000123091…
GO:BP	organelle localization	GO:0051640	FALSE	0.03435153928442539	1.464053797534443	583	371	26	21110	ENSG00000116266,ENSG00000104164,ENSG00000066294,ENSG00000103769,ENSG00000100345,ENSG00000115091,ENSG00000170315,ENSG00000172757,ENSG00000087470,ENSG00000162722,ENSG00000167461,ENSG00000164924,ENSG00000138069,ENSG00000168172,ENSG00000185963,ENSG00000049245,ENSG00000175582,ENSG00000115956,ENSG00000150093,ENSG00000086598,ENSG00000092531,ENSG00000184178,ENSG00000196459,ENSG00000145335,ENSG00000124164…
GO:BP	multicellular organismal process	GO:0032501	FALSE	0.03479744908308376	1.458452591965672	7716	371	175	21110	ENSG00000117586,ENSG00000116266,ENSG00000085733,ENSG00000143933,ENSG00000140416,ENSG00000136938,ENSG00000104164,ENSG00000119314,ENSG00000105887,ENSG00000174175,ENSG00000147065,ENSG00000142875,ENSG00000065675,ENSG00000203879,ENSG00000134352,ENSG00000134548,ENSG00000049323,ENSG00000088986,ENSG00000143363,ENSG00000143995,ENSG00000111913,ENSG00000075624,ENSG00000101856,ENSG00000110958,ENSG00000196924…
GO:BP	programmed cell death	GO:0012501	TRUE	0.035271360788936494	1.45257778468392	1961	371	60	21110	ENSG00000085733,ENSG00000136938,ENSG00000065675,ENSG00000134352,ENSG00000088986,ENSG00000171497,ENSG00000150459,ENSG00000075624,ENSG00000102580,ENSG00000163602,ENSG00000196924,ENSG00000112977,ENSG00000004487,ENSG00000163421,ENSG00000074370,ENSG00000187514,ENSG00000071205,ENSG00000124193,ENSG00000170315,ENSG00000172757,ENSG00000113742,ENSG00000177119,ENSG00000171552,ENSG00000160551,ENSG00000100906…
GO:BP	regulation of endocytosis	GO:0030100	FALSE	0.03733737433713821	1.4278562260491288	290	371	17	21110	ENSG00000064666,ENSG00000160948,ENSG00000075624,ENSG00000149177,ENSG00000259207,ENSG00000177119,ENSG00000221823,ENSG00000143761,ENSG00000105329,ENSG00000140022,ENSG00000189403,ENSG00000120885,ENSG00000155099,ENSG00000158869,ENSG00000176783,ENSG00000145335,ENSG00000204842
GO:BP	cell cycle process	GO:0022402	FALSE	0.03789028374556071	1.4214721424507955	1281	371	44	21110	ENSG00000143933,ENSG00000111913,ENSG00000075624,ENSG00000196924,ENSG00000004897,ENSG00000102409,ENSG00000135090,ENSG00000198586,ENSG00000141027,ENSG00000103342,ENSG00000136819,ENSG00000112576,ENSG00000158411,ENSG00000103769,ENSG00000100345,ENSG00000115091,ENSG00000170315,ENSG00000172757,ENSG00000125354,ENSG00000138758,ENSG00000171552,ENSG00000085224,ENSG00000160551,ENSG00000112701,ENSG00000168385…
GO:BP	positive regulation of protein metabolic process	GO:0051247	FALSE	0.040341836442954186	1.3942443356996579	1451	371	48	21110	ENSG00000143933,ENSG00000136938,ENSG00000105887,ENSG00000147065,ENSG00000134352,ENSG00000160948,ENSG00000147454,ENSG00000102580,ENSG00000149177,ENSG00000112977,ENSG00000004487,ENSG00000009307,ENSG00000074370,ENSG00000135090,ENSG00000138709,ENSG00000259207,ENSG00000112576,ENSG00000100345,ENSG00000104904,ENSG00000170315,ENSG00000108960,ENSG00000160551,ENSG00000100906,ENSG00000166848,ENSG00000100387…
GO:BP	positive regulation of platelet activation	GO:0010572	FALSE	0.04120358096804265	1.3850650381639888	10	371	4	21110	ENSG00000174175,ENSG00000196924,ENSG00000115956,ENSG00000169704
GO:BP	biological process involved in interspecies interaction between organisms	GO:0044419	TRUE	0.04130521147113117	1.383995150029605	1752	371	55	21110	ENSG00000204525,ENSG00000117586,ENSG00000116266,ENSG00000274290,ENSG00000174175,ENSG00000171497,ENSG00000102580,ENSG00000066294,ENSG00000101558,ENSG00000198001,ENSG00000206503,ENSG00000259207,ENSG00000115091,ENSG00000125676,ENSG00000172757,ENSG00000234745,ENSG00000171552,ENSG00000205339,ENSG00000100906,ENSG00000148175,ENSG00000211899,ENSG00000143761,ENSG00000162722,ENSG00000085832,ENSG00000112851…
GO:BP	exocytic process	GO:0140029	TRUE	0.04608633850695411	1.3364277945743708	86	371	9	21110	ENSG00000116266,ENSG00000104164,ENSG00000167461,ENSG00000158856,ENSG00000049245,ENSG00000115956,ENSG00000092531,ENSG00000184178,ENSG00000145335
GO:BP	antigen processing and presentation of endogenous peptide antigen via MHC class I via ER pathway	GO:0002484	FALSE	0.04831588565097197	1.3159100552469547	4	371	3	21110	ENSG00000204525,ENSG00000206503,ENSG00000234745
GO:BP	multicellular organism development	GO:0007275	FALSE	0.04932420759677179	1.30693988304716	4658	371	116	21110	ENSG00000117586,ENSG00000116266,ENSG00000085733,ENSG00000143933,ENSG00000140416,ENSG00000136938,ENSG00000104164,ENSG00000105887,ENSG00000142875,ENSG00000065675,ENSG00000203879,ENSG00000134352,ENSG00000088986,ENSG00000143363,ENSG00000143995,ENSG00000111913,ENSG00000075624,ENSG00000101856,ENSG00000110958,ENSG00000196924,ENSG00000169313,ENSG00000004487,ENSG00000101558,ENSG00000009307,ENSG00000120063…
GO:CC	cytoplasm	GO:0005737	TRUE	1.3356525736568346e-25	24.874306494679296	12365	382	314	22122	ENSG00000204525,ENSG00000114541,ENSG00000119280,ENSG00000116266,ENSG00000085733,ENSG00000274290,ENSG00000103194,ENSG00000143933,ENSG00000140416,ENSG00000118680,ENSG00000136938,ENSG00000146376,ENSG00000155313,ENSG00000123405,ENSG00000104164,ENSG00000011454,ENSG00000105887,ENSG00000174175,ENSG00000147065,ENSG00000090060,ENSG00000142875,ENSG00000065675,ENSG00000100934,ENSG00000203879,ENSG00000134548…
GO:CC	cytosol	GO:0005829	FALSE	1.2499604340464703e-24	23.903103733829738	5453	382	191	22122	ENSG00000119280,ENSG00000116266,ENSG00000085733,ENSG00000274290,ENSG00000103194,ENSG00000140416,ENSG00000118680,ENSG00000146376,ENSG00000155313,ENSG00000104164,ENSG00000011454,ENSG00000105887,ENSG00000147065,ENSG00000142875,ENSG00000065675,ENSG00000100934,ENSG00000203879,ENSG00000088986,ENSG00000171497,ENSG00000150459,ENSG00000160948,ENSG00000062194,ENSG00000143363,ENSG00000075624,ENSG00000102580…
GO:CC	vesicle	GO:0031982	FALSE	8.945337875422459e-21	20.048403250998195	3998	382	151	22122	ENSG00000204525,ENSG00000116266,ENSG00000274290,ENSG00000103194,ENSG00000143933,ENSG00000118680,ENSG00000136938,ENSG00000104164,ENSG00000246705,ENSG00000174175,ENSG00000147065,ENSG00000142875,ENSG00000100934,ENSG00000134352,ENSG00000134548,ENSG00000088986,ENSG00000064666,ENSG00000160948,ENSG00000075624,ENSG00000101856,ENSG00000102580,ENSG00000196924,ENSG00000149177,ENSG00000059804,ENSG00000155975…
GO:CC	cytoplasmic vesicle	GO:0031410	FALSE	5.839394120641634e-17	16.23363221174246	2510	382	107	22122	ENSG00000204525,ENSG00000116266,ENSG00000103194,ENSG00000104164,ENSG00000174175,ENSG00000100934,ENSG00000134548,ENSG00000088986,ENSG00000064666,ENSG00000160948,ENSG00000101856,ENSG00000102580,ENSG00000149177,ENSG00000059804,ENSG00000155975,ENSG00000114098,ENSG00000101558,ENSG00000120063,ENSG00000197746,ENSG00000198001,ENSG00000206503,ENSG00000157107,ENSG00000109572,ENSG00000259207,ENSG00000188536…
GO:CC	intracellular vesicle	GO:0097708	FALSE	6.382041514345959e-17	16.195040375104476	2513	382	107	22122	ENSG00000204525,ENSG00000116266,ENSG00000103194,ENSG00000104164,ENSG00000174175,ENSG00000100934,ENSG00000134548,ENSG00000088986,ENSG00000064666,ENSG00000160948,ENSG00000101856,ENSG00000102580,ENSG00000149177,ENSG00000059804,ENSG00000155975,ENSG00000114098,ENSG00000101558,ENSG00000120063,ENSG00000197746,ENSG00000198001,ENSG00000206503,ENSG00000157107,ENSG00000109572,ENSG00000259207,ENSG00000188536…
GO:CC	secretory vesicle	GO:0099503	FALSE	5.045269140191624e-16	15.297115661343348	1064	382	64	22122	ENSG00000204525,ENSG00000116266,ENSG00000174175,ENSG00000134548,ENSG00000088986,ENSG00000064666,ENSG00000101856,ENSG00000102580,ENSG00000149177,ENSG00000059804,ENSG00000114098,ENSG00000101558,ENSG00000197746,ENSG00000109572,ENSG00000259207,ENSG00000100345,ENSG00000234745,ENSG00000177119,ENSG00000091317,ENSG00000125354,ENSG00000171552,ENSG00000110934,ENSG00000101439,ENSG00000148175,ENSG00000168385…
GO:CC	secretory granule	GO:0030141	FALSE	3.35369055238088e-15	14.47447701256876	893	382	57	22122	ENSG00000204525,ENSG00000116266,ENSG00000174175,ENSG00000134548,ENSG00000088986,ENSG00000064666,ENSG00000101856,ENSG00000102580,ENSG00000149177,ENSG00000059804,ENSG00000114098,ENSG00000101558,ENSG00000197746,ENSG00000109572,ENSG00000259207,ENSG00000100345,ENSG00000234745,ENSG00000177119,ENSG00000091317,ENSG00000110934,ENSG00000101439,ENSG00000148175,ENSG00000105220,ENSG00000122862,ENSG00000072110…
GO:CC	extracellular exosome	GO:0070062	FALSE	3.001120918175746e-13	12.522716506061801	2109	382	89	22122	ENSG00000204525,ENSG00000116266,ENSG00000274290,ENSG00000118680,ENSG00000136938,ENSG00000246705,ENSG00000147065,ENSG00000142875,ENSG00000134352,ENSG00000160948,ENSG00000075624,ENSG00000102580,ENSG00000196924,ENSG00000149177,ENSG00000059804,ENSG00000120063,ENSG00000197746,ENSG00000206503,ENSG00000156052,ENSG00000259207,ENSG00000188536,ENSG00000158411,ENSG00000103769,ENSG00000100345,ENSG00000162819…
GO:CC	extracellular vesicle	GO:1903561	FALSE	5.928845500052431e-13	12.2270298667994	2133	382	89	22122	ENSG00000204525,ENSG00000116266,ENSG00000274290,ENSG00000118680,ENSG00000136938,ENSG00000246705,ENSG00000147065,ENSG00000142875,ENSG00000134352,ENSG00000160948,ENSG00000075624,ENSG00000102580,ENSG00000196924,ENSG00000149177,ENSG00000059804,ENSG00000120063,ENSG00000197746,ENSG00000206503,ENSG00000156052,ENSG00000259207,ENSG00000188536,ENSG00000158411,ENSG00000103769,ENSG00000100345,ENSG00000162819…
GO:CC	extracellular organelle	GO:0043230	FALSE	6.097829871621409e-13	12.214824696541108	2134	382	89	22122	ENSG00000204525,ENSG00000116266,ENSG00000274290,ENSG00000118680,ENSG00000136938,ENSG00000246705,ENSG00000147065,ENSG00000142875,ENSG00000134352,ENSG00000160948,ENSG00000075624,ENSG00000102580,ENSG00000196924,ENSG00000149177,ENSG00000059804,ENSG00000120063,ENSG00000197746,ENSG00000206503,ENSG00000156052,ENSG00000259207,ENSG00000188536,ENSG00000158411,ENSG00000103769,ENSG00000100345,ENSG00000162819…
GO:CC	extracellular membrane-bounded organelle	GO:0065010	FALSE	6.097829871621409e-13	12.214824696541108	2134	382	89	22122	ENSG00000204525,ENSG00000116266,ENSG00000274290,ENSG00000118680,ENSG00000136938,ENSG00000246705,ENSG00000147065,ENSG00000142875,ENSG00000134352,ENSG00000160948,ENSG00000075624,ENSG00000102580,ENSG00000196924,ENSG00000149177,ENSG00000059804,ENSG00000120063,ENSG00000197746,ENSG00000206503,ENSG00000156052,ENSG00000259207,ENSG00000188536,ENSG00000158411,ENSG00000103769,ENSG00000100345,ENSG00000162819…
GO:CC	endomembrane system	GO:0012505	FALSE	3.836887560523634e-12	11.416020927556865	4776	382	148	22122	ENSG00000204525,ENSG00000116266,ENSG00000085733,ENSG00000103194,ENSG00000155313,ENSG00000104164,ENSG00000174175,ENSG00000100934,ENSG00000203879,ENSG00000134548,ENSG00000049323,ENSG00000088986,ENSG00000064666,ENSG00000160948,ENSG00000101856,ENSG00000102580,ENSG00000196924,ENSG00000149177,ENSG00000059804,ENSG00000155975,ENSG00000114098,ENSG00000101558,ENSG00000009307,ENSG00000074370,ENSG00000197746…
GO:CC	platelet alpha granule	GO:0031091	FALSE	6.603193925080808e-11	10.180245948016134	90	382	17	22122	ENSG00000116266,ENSG00000174175,ENSG00000259207,ENSG00000122862,ENSG00000072110,ENSG00000113140,ENSG00000010278,ENSG00000137801,ENSG00000163737,ENSG00000138722,ENSG00000205542,ENSG00000120885,ENSG00000005961,ENSG00000124491,ENSG00000142192,ENSG00000145335,ENSG00000163736
GO:CC	cytoskeleton	GO:0005856	FALSE	2.741991937153931e-10	9.561933826590527	2412	382	90	22122	ENSG00000114541,ENSG00000085733,ENSG00000103194,ENSG00000143933,ENSG00000140416,ENSG00000118680,ENSG00000146376,ENSG00000011454,ENSG00000105887,ENSG00000147065,ENSG00000142875,ENSG00000065675,ENSG00000187231,ENSG00000088986,ENSG00000064666,ENSG00000111913,ENSG00000075624,ENSG00000196924,ENSG00000148700,ENSG00000155975,ENSG00000004897,ENSG00000102409,ENSG00000101558,ENSG00000141027,ENSG00000103769…
GO:CC	actin cytoskeleton	GO:0015629	FALSE	2.812662984309318e-10	9.550882302254692	510	382	36	22122	ENSG00000085733,ENSG00000140416,ENSG00000118680,ENSG00000105887,ENSG00000064666,ENSG00000075624,ENSG00000196924,ENSG00000100345,ENSG00000115091,ENSG00000082074,ENSG00000092841,ENSG00000172757,ENSG00000138758,ENSG00000110934,ENSG00000168385,ENSG00000101608,ENSG00000122545,ENSG00000072110,ENSG00000110880,ENSG00000107438,ENSG00000100592,ENSG00000138594,ENSG00000169504,ENSG00000159840,ENSG00000127947…
GO:CC	cytoplasmic vesicle membrane	GO:0030659	FALSE	1.210296759462173e-9	8.917108129522347	1204	382	57	22122	ENSG00000204525,ENSG00000174175,ENSG00000100934,ENSG00000088986,ENSG00000160948,ENSG00000101856,ENSG00000149177,ENSG00000059804,ENSG00000155975,ENSG00000101558,ENSG00000197746,ENSG00000198001,ENSG00000206503,ENSG00000109572,ENSG00000259207,ENSG00000158411,ENSG00000103769,ENSG00000170315,ENSG00000234745,ENSG00000108960,ENSG00000177119,ENSG00000091317,ENSG00000171552,ENSG00000148175,ENSG00000087470…
GO:CC	intracellular anatomical structure	GO:0005622	FALSE	1.21741092391734e-9	8.914562805609348	17883	382	356	22122	ENSG00000204525,ENSG00000114541,ENSG00000119280,ENSG00000127483,ENSG00000116266,ENSG00000085733,ENSG00000274290,ENSG00000103194,ENSG00000143933,ENSG00000140416,ENSG00000118680,ENSG00000136938,ENSG00000146376,ENSG00000155313,ENSG00000123405,ENSG00000104164,ENSG00000246705,ENSG00000011454,ENSG00000175550,ENSG00000119314,ENSG00000105887,ENSG00000174175,ENSG00000147065,ENSG00000090060,ENSG00000142875…
GO:CC	cell-substrate junction	GO:0030055	TRUE	1.8563188678701286e-9	8.731347421079494	435	382	32	22122	ENSG00000085733,ENSG00000147065,ENSG00000064666,ENSG00000143363,ENSG00000075624,ENSG00000196924,ENSG00000120063,ENSG00000259207,ENSG00000100345,ENSG00000115091,ENSG00000172757,ENSG00000002586,ENSG00000143761,ENSG00000112851,ENSG00000072110,ENSG00000110880,ENSG00000010278,ENSG00000107438,ENSG00000164924,ENSG00000137076,ENSG00000159840,ENSG00000132670,ENSG00000127947,ENSG00000005961,ENSG00000167460…
GO:CC	vesicle membrane	GO:0012506	FALSE	2.258543425667413e-9	8.646171554716746	1223	382	57	22122	ENSG00000204525,ENSG00000174175,ENSG00000100934,ENSG00000088986,ENSG00000160948,ENSG00000101856,ENSG00000149177,ENSG00000059804,ENSG00000155975,ENSG00000101558,ENSG00000197746,ENSG00000198001,ENSG00000206503,ENSG00000109572,ENSG00000259207,ENSG00000158411,ENSG00000103769,ENSG00000170315,ENSG00000234745,ENSG00000108960,ENSG00000177119,ENSG00000091317,ENSG00000171552,ENSG00000148175,ENSG00000087470…
GO:CC	focal adhesion	GO:0005925	FALSE	4.996076958141453e-9	8.301370880498311	425	382	31	22122	ENSG00000085733,ENSG00000147065,ENSG00000064666,ENSG00000143363,ENSG00000075624,ENSG00000196924,ENSG00000120063,ENSG00000259207,ENSG00000100345,ENSG00000115091,ENSG00000172757,ENSG00000002586,ENSG00000143761,ENSG00000072110,ENSG00000110880,ENSG00000010278,ENSG00000107438,ENSG00000164924,ENSG00000137076,ENSG00000159840,ENSG00000132670,ENSG00000127947,ENSG00000005961,ENSG00000167460,ENSG00000035403…
GO:CC	actin filament bundle	GO:0032432	FALSE	2.1892256250530082e-8	7.659709477049728	79	382	14	22122	ENSG00000140416,ENSG00000118680,ENSG00000064666,ENSG00000196924,ENSG00000100345,ENSG00000138758,ENSG00000122545,ENSG00000072110,ENSG00000107438,ENSG00000100592,ENSG00000159840,ENSG00000167460,ENSG00000101335,ENSG00000169398
GO:CC	cell projection	GO:0042995	TRUE	5.1796294426792364e-8	7.285701309126602	2400	382	84	22122	ENSG00000114541,ENSG00000085733,ENSG00000143933,ENSG00000140416,ENSG00000146376,ENSG00000104164,ENSG00000105887,ENSG00000147065,ENSG00000142875,ENSG00000203879,ENSG00000134352,ENSG00000088986,ENSG00000111913,ENSG00000075624,ENSG00000101856,ENSG00000196924,ENSG00000149177,ENSG00000059804,ENSG00000169313,ENSG00000120063,ENSG00000156052,ENSG00000109572,ENSG00000259207,ENSG00000100345,ENSG00000128266…
GO:CC	plasma membrane bounded cell projection	GO:0120025	FALSE	6.673423281412494e-8	7.175651327876387	2286	382	81	22122	ENSG00000114541,ENSG00000085733,ENSG00000143933,ENSG00000140416,ENSG00000146376,ENSG00000104164,ENSG00000105887,ENSG00000147065,ENSG00000142875,ENSG00000203879,ENSG00000134352,ENSG00000088986,ENSG00000111913,ENSG00000075624,ENSG00000101856,ENSG00000196924,ENSG00000149177,ENSG00000169313,ENSG00000120063,ENSG00000156052,ENSG00000109572,ENSG00000259207,ENSG00000100345,ENSG00000128266,ENSG00000115091…
GO:CC	stress fiber	GO:0001725	FALSE	6.850881918786283e-8	7.164253517878584	71	382	13	22122	ENSG00000140416,ENSG00000118680,ENSG00000064666,ENSG00000100345,ENSG00000138758,ENSG00000122545,ENSG00000072110,ENSG00000107438,ENSG00000100592,ENSG00000159840,ENSG00000167460,ENSG00000101335,ENSG00000169398
GO:CC	contractile actin filament bundle	GO:0097517	FALSE	6.850881918786283e-8	7.164253517878584	71	382	13	22122	ENSG00000140416,ENSG00000118680,ENSG00000064666,ENSG00000100345,ENSG00000138758,ENSG00000122545,ENSG00000072110,ENSG00000107438,ENSG00000100592,ENSG00000159840,ENSG00000167460,ENSG00000101335,ENSG00000169398
GO:CC	extracellular space	GO:0005615	FALSE	7.303416926832011e-8	7.136473906279802	3384	382	106	22122	ENSG00000204525,ENSG00000114541,ENSG00000117586,ENSG00000116266,ENSG00000274290,ENSG00000118680,ENSG00000136938,ENSG00000246705,ENSG00000174175,ENSG00000147065,ENSG00000142875,ENSG00000134352,ENSG00000134548,ENSG00000160948,ENSG00000075624,ENSG00000102580,ENSG00000196924,ENSG00000149177,ENSG00000059804,ENSG00000166091,ENSG00000120063,ENSG00000197746,ENSG00000198001,ENSG00000206503,ENSG00000156052…
GO:CC	secretory granule membrane	GO:0030667	FALSE	9.5529995148704e-8	7.019860244309005	317	382	25	22122	ENSG00000204525,ENSG00000174175,ENSG00000088986,ENSG00000101856,ENSG00000149177,ENSG00000059804,ENSG00000101558,ENSG00000197746,ENSG00000259207,ENSG00000234745,ENSG00000177119,ENSG00000091317,ENSG00000148175,ENSG00000113140,ENSG00000010278,ENSG00000041353,ENSG00000125257,ENSG00000005961,ENSG00000158869,ENSG00000175582,ENSG00000086598,ENSG00000127314,ENSG00000092531,ENSG00000145335,ENSG00000172794
GO:CC	secretory granule lumen	GO:0034774	FALSE	1.1640712656462953e-7	6.934020430915072	320	382	25	22122	ENSG00000064666,ENSG00000102580,ENSG00000114098,ENSG00000110934,ENSG00000105220,ENSG00000122862,ENSG00000072110,ENSG00000113140,ENSG00000067225,ENSG00000021355,ENSG00000137801,ENSG00000100243,ENSG00000163737,ENSG00000138722,ENSG00000117592,ENSG00000205542,ENSG00000197969,ENSG00000189403,ENSG00000120885,ENSG00000188229,ENSG00000124491,ENSG00000142192,ENSG00000035403,ENSG00000162704,ENSG00000163736
GO:CC	cytoplasmic vesicle lumen	GO:0060205	FALSE	1.4150995439206658e-7	6.8492130090055	323	382	25	22122	ENSG00000064666,ENSG00000102580,ENSG00000114098,ENSG00000110934,ENSG00000105220,ENSG00000122862,ENSG00000072110,ENSG00000113140,ENSG00000067225,ENSG00000021355,ENSG00000137801,ENSG00000100243,ENSG00000163737,ENSG00000138722,ENSG00000117592,ENSG00000205542,ENSG00000197969,ENSG00000189403,ENSG00000120885,ENSG00000188229,ENSG00000124491,ENSG00000142192,ENSG00000035403,ENSG00000162704,ENSG00000163736
GO:CC	vesicle lumen	GO:0031983	FALSE	1.609761545382186e-7	6.793238451418137	325	382	25	22122	ENSG00000064666,ENSG00000102580,ENSG00000114098,ENSG00000110934,ENSG00000105220,ENSG00000122862,ENSG00000072110,ENSG00000113140,ENSG00000067225,ENSG00000021355,ENSG00000137801,ENSG00000100243,ENSG00000163737,ENSG00000138722,ENSG00000117592,ENSG00000205542,ENSG00000197969,ENSG00000189403,ENSG00000120885,ENSG00000188229,ENSG00000124491,ENSG00000142192,ENSG00000035403,ENSG00000162704,ENSG00000163736
GO:CC	actomyosin	GO:0042641	FALSE	2.747252217915829e-7	6.561101467328333	79	382	13	22122	ENSG00000140416,ENSG00000118680,ENSG00000064666,ENSG00000100345,ENSG00000138758,ENSG00000122545,ENSG00000072110,ENSG00000107438,ENSG00000100592,ENSG00000159840,ENSG00000167460,ENSG00000101335,ENSG00000169398
GO:CC	anchoring junction	GO:0070161	FALSE	5.575918971869257e-7	6.253683545944076	902	382	43	22122	ENSG00000114541,ENSG00000085733,ENSG00000147065,ENSG00000064666,ENSG00000143363,ENSG00000075624,ENSG00000196924,ENSG00000149177,ENSG00000148700,ENSG00000101558,ENSG00000120063,ENSG00000259207,ENSG00000100345,ENSG00000115091,ENSG00000082074,ENSG00000172757,ENSG00000002586,ENSG00000110934,ENSG00000143761,ENSG00000112851,ENSG00000072110,ENSG00000110880,ENSG00000010278,ENSG00000107438,ENSG00000138594…
GO:CC	intracellular organelle	GO:0043229	FALSE	8.363335565459716e-7	6.077620477494325	16038	382	325	22122	ENSG00000204525,ENSG00000114541,ENSG00000127483,ENSG00000116266,ENSG00000085733,ENSG00000274290,ENSG00000103194,ENSG00000143933,ENSG00000140416,ENSG00000118680,ENSG00000136938,ENSG00000146376,ENSG00000155313,ENSG00000123405,ENSG00000104164,ENSG00000246705,ENSG00000011454,ENSG00000175550,ENSG00000119314,ENSG00000105887,ENSG00000174175,ENSG00000147065,ENSG00000090060,ENSG00000142875,ENSG00000065675…
GO:CC	cell junction	GO:0030054	FALSE	0.0000015597041751870108	5.806957765278153	2230	382	76	22122	ENSG00000114541,ENSG00000116266,ENSG00000085733,ENSG00000104164,ENSG00000147065,ENSG00000203879,ENSG00000064666,ENSG00000143363,ENSG00000075624,ENSG00000101856,ENSG00000196924,ENSG00000149177,ENSG00000148700,ENSG00000101558,ENSG00000120063,ENSG00000156052,ENSG00000157107,ENSG00000109572,ENSG00000259207,ENSG00000103769,ENSG00000100345,ENSG00000115091,ENSG00000082074,ENSG00000005249,ENSG00000022840…
GO:CC	platelet alpha granule lumen	GO:0031093	FALSE	0.000004760371398735826	5.322359162798559	66	382	11	22122	ENSG00000122862,ENSG00000072110,ENSG00000113140,ENSG00000137801,ENSG00000163737,ENSG00000138722,ENSG00000205542,ENSG00000120885,ENSG00000124491,ENSG00000142192,ENSG00000163736
GO:CC	organelle	GO:0043226	FALSE	0.000005110273694047574	5.2915558394677324	16842	382	334	22122	ENSG00000204525,ENSG00000114541,ENSG00000127483,ENSG00000116266,ENSG00000085733,ENSG00000274290,ENSG00000103194,ENSG00000143933,ENSG00000140416,ENSG00000118680,ENSG00000136938,ENSG00000146376,ENSG00000155313,ENSG00000123405,ENSG00000104164,ENSG00000246705,ENSG00000011454,ENSG00000175550,ENSG00000119314,ENSG00000105887,ENSG00000174175,ENSG00000147065,ENSG00000090060,ENSG00000142875,ENSG00000065675…
GO:CC	ruffle	GO:0001726	FALSE	0.00000572043706477984	5.242570788065259	182	382	17	22122	ENSG00000114541,ENSG00000085733,ENSG00000140416,ENSG00000146376,ENSG00000149177,ENSG00000109572,ENSG00000259207,ENSG00000100345,ENSG00000172757,ENSG00000072110,ENSG00000110880,ENSG00000137076,ENSG00000142669,ENSG00000092439,ENSG00000115956,ENSG00000150093,ENSG00000145715
GO:CC	endosome	GO:0005768	FALSE	0.000012366235750796273	4.907762478337387	1040	382	44	22122	ENSG00000204525,ENSG00000103194,ENSG00000104164,ENSG00000160948,ENSG00000155975,ENSG00000197746,ENSG00000198001,ENSG00000206503,ENSG00000109572,ENSG00000158411,ENSG00000103769,ENSG00000170315,ENSG00000234745,ENSG00000108960,ENSG00000091317,ENSG00000131100,ENSG00000132405,ENSG00000085832,ENSG00000123091,ENSG00000003056,ENSG00000100351,ENSG00000021355,ENSG00000131725,ENSG00000110880,ENSG00000041353…
GO:CC	membrane-bounded organelle	GO:0043227	FALSE	0.000018591440731600482	4.7306869535557405	15705	382	316	22122	ENSG00000204525,ENSG00000127483,ENSG00000116266,ENSG00000085733,ENSG00000274290,ENSG00000103194,ENSG00000143933,ENSG00000118680,ENSG00000136938,ENSG00000146376,ENSG00000155313,ENSG00000123405,ENSG00000104164,ENSG00000246705,ENSG00000175550,ENSG00000119314,ENSG00000105887,ENSG00000174175,ENSG00000147065,ENSG00000090060,ENSG00000142875,ENSG00000100934,ENSG00000203879,ENSG00000134352,ENSG00000134548…
GO:CC	extracellular region	GO:0005576	FALSE	0.00002239251232433705	4.649897178087482	4236	382	116	22122	ENSG00000204525,ENSG00000114541,ENSG00000117586,ENSG00000116266,ENSG00000274290,ENSG00000118680,ENSG00000136938,ENSG00000246705,ENSG00000174175,ENSG00000147065,ENSG00000142875,ENSG00000134352,ENSG00000134548,ENSG00000049323,ENSG00000064666,ENSG00000160948,ENSG00000075624,ENSG00000102580,ENSG00000196924,ENSG00000149177,ENSG00000059804,ENSG00000114098,ENSG00000166091,ENSG00000120063,ENSG00000163421…
GO:CC	transport vesicle	GO:0030133	FALSE	0.000044713278051046106	4.349563489664645	431	382	25	22122	ENSG00000204525,ENSG00000104164,ENSG00000100934,ENSG00000134548,ENSG00000206503,ENSG00000109572,ENSG00000103769,ENSG00000234745,ENSG00000125354,ENSG00000171552,ENSG00000168385,ENSG00000087470,ENSG00000131100,ENSG00000003056,ENSG00000041353,ENSG00000167461,ENSG00000204592,ENSG00000140022,ENSG00000138069,ENSG00000154146,ENSG00000142192,ENSG00000049245,ENSG00000175582,ENSG00000086598,ENSG00000145335
GO:CC	bounding membrane of organelle	GO:0098588	FALSE	0.000047906085330873564	4.319609316277343	2156	382	70	22122	ENSG00000204525,ENSG00000174175,ENSG00000100934,ENSG00000088986,ENSG00000160948,ENSG00000101856,ENSG00000149177,ENSG00000059804,ENSG00000155975,ENSG00000101558,ENSG00000074370,ENSG00000197746,ENSG00000198001,ENSG00000206503,ENSG00000156052,ENSG00000109572,ENSG00000259207,ENSG00000158411,ENSG00000103769,ENSG00000170315,ENSG00000234745,ENSG00000108960,ENSG00000177119,ENSG00000091317,ENSG00000171552…
GO:CC	supramolecular complex	GO:0099080	TRUE	0.00005695487620595869	4.244469087762514	1411	382	52	22122	ENSG00000085733,ENSG00000143933,ENSG00000140416,ENSG00000118680,ENSG00000146376,ENSG00000049323,ENSG00000088986,ENSG00000075624,ENSG00000196924,ENSG00000102409,ENSG00000009307,ENSG00000189266,ENSG00000138709,ENSG00000184900,ENSG00000103769,ENSG00000100345,ENSG00000104231,ENSG00000125354,ENSG00000135315,ENSG00000168385,ENSG00000087470,ENSG00000151461,ENSG00000143761,ENSG00000122545,ENSG00000072110…
GO:CC	platelet alpha granule membrane	GO:0031092	FALSE	0.00007900618395429384	4.1023389143789535	17	382	6	22122	ENSG00000174175,ENSG00000259207,ENSG00000113140,ENSG00000010278,ENSG00000005961,ENSG00000145335
GO:CC	endosome membrane	GO:0010008	FALSE	0.0000935697409091039	4.028864573065699	544	382	28	22122	ENSG00000204525,ENSG00000160948,ENSG00000155975,ENSG00000198001,ENSG00000206503,ENSG00000109572,ENSG00000158411,ENSG00000103769,ENSG00000170315,ENSG00000234745,ENSG00000108960,ENSG00000091317,ENSG00000085832,ENSG00000131725,ENSG00000110880,ENSG00000041353,ENSG00000136156,ENSG00000167461,ENSG00000204592,ENSG00000197969,ENSG00000134851,ENSG00000155099,ENSG00000181804,ENSG00000049245,ENSG00000176783…
GO:CC	nucleoplasm	GO:0005654	TRUE	0.00009589470268851426	4.018205382992939	4203	382	113	22122	ENSG00000127483,ENSG00000274290,ENSG00000103194,ENSG00000136938,ENSG00000146376,ENSG00000123405,ENSG00000090060,ENSG00000142875,ENSG00000171497,ENSG00000150459,ENSG00000075624,ENSG00000163602,ENSG00000110958,ENSG00000155975,ENSG00000114098,ENSG00000004897,ENSG00000004487,ENSG00000102409,ENSG00000165417,ENSG00000134900,ENSG00000187514,ENSG00000198586,ENSG00000141027,ENSG00000164808,ENSG00000136819…
GO:CC	Golgi apparatus	GO:0005794	FALSE	0.0001119112909393145	3.9511260944791107	1648	382	57	22122	ENSG00000204525,ENSG00000085733,ENSG00000100934,ENSG00000203879,ENSG00000196924,ENSG00000101558,ENSG00000009307,ENSG00000206503,ENSG00000189266,ENSG00000156052,ENSG00000109572,ENSG00000103769,ENSG00000234745,ENSG00000108960,ENSG00000101439,ENSG00000087470,ENSG00000173960,ENSG00000122862,ENSG00000143761,ENSG00000132405,ENSG00000003056,ENSG00000204420,ENSG00000173626,ENSG00000131725,ENSG00000041353…
GO:CC	cell leading edge	GO:0031252	FALSE	0.00012926865818944903	3.8885067591516083	425	382	24	22122	ENSG00000114541,ENSG00000085733,ENSG00000140416,ENSG00000146376,ENSG00000111913,ENSG00000075624,ENSG00000149177,ENSG00000109572,ENSG00000259207,ENSG00000100345,ENSG00000115091,ENSG00000172757,ENSG00000143761,ENSG00000072110,ENSG00000254999,ENSG00000110880,ENSG00000137076,ENSG00000142192,ENSG00000142669,ENSG00000092439,ENSG00000115956,ENSG00000150093,ENSG00000145715,ENSG00000162704
GO:CC	cell periphery	GO:0071944	FALSE	0.00032578151847857065	3.4870735567691864	6303	382	152	22122	ENSG00000204525,ENSG00000117586,ENSG00000116266,ENSG00000085733,ENSG00000143933,ENSG00000140416,ENSG00000118680,ENSG00000146376,ENSG00000174175,ENSG00000147065,ENSG00000142875,ENSG00000065675,ENSG00000134352,ENSG00000049323,ENSG00000088986,ENSG00000160948,ENSG00000062194,ENSG00000111913,ENSG00000075624,ENSG00000101856,ENSG00000196924,ENSG00000066294,ENSG00000149177,ENSG00000148700,ENSG00000059804…
GO:CC	phagocytic vesicle	GO:0045335	FALSE	0.0003401185235622038	3.468369714842399	142	382	13	22122	ENSG00000204525,ENSG00000116266,ENSG00000206503,ENSG00000109572,ENSG00000103769,ENSG00000234745,ENSG00000167461,ENSG00000204592,ENSG00000159840,ENSG00000155099,ENSG00000181804,ENSG00000049245,ENSG00000092531
GO:CC	microtubule cytoskeleton	GO:0015630	FALSE	0.0004981735185715039	3.3026193619940845	1392	382	49	22122	ENSG00000085733,ENSG00000143933,ENSG00000146376,ENSG00000011454,ENSG00000142875,ENSG00000065675,ENSG00000088986,ENSG00000155975,ENSG00000004897,ENSG00000102409,ENSG00000101558,ENSG00000141027,ENSG00000103769,ENSG00000100345,ENSG00000131051,ENSG00000005249,ENSG00000125354,ENSG00000138758,ENSG00000171552,ENSG00000135315,ENSG00000160551,ENSG00000168385,ENSG00000087470,ENSG00000122483,ENSG00000122545…
GO:CC	brush border	GO:0005903	TRUE	0.0008767236029300979	3.0571373013225704	109	382	11	22122	ENSG00000118680,ENSG00000075624,ENSG00000196924,ENSG00000148700,ENSG00000120063,ENSG00000100345,ENSG00000115091,ENSG00000092841,ENSG00000087470,ENSG00000072110,ENSG00000035403
GO:CC	cell-cell junction	GO:0005911	FALSE	0.0010027789733501914	2.9987947810697477	511	382	25	22122	ENSG00000114541,ENSG00000147065,ENSG00000064666,ENSG00000075624,ENSG00000196924,ENSG00000149177,ENSG00000148700,ENSG00000101558,ENSG00000259207,ENSG00000100345,ENSG00000115091,ENSG00000072110,ENSG00000107438,ENSG00000138594,ENSG00000169504,ENSG00000137076,ENSG00000159840,ENSG00000142192,ENSG00000166086,ENSG00000035403,ENSG00000150093,ENSG00000127314,ENSG00000092531,ENSG00000162614,ENSG00000169756
GO:CC	specific granule	GO:0042581	FALSE	0.0011278324470825525	2.9477554151686616	158	382	13	22122	ENSG00000116266,ENSG00000064666,ENSG00000101856,ENSG00000149177,ENSG00000059804,ENSG00000114098,ENSG00000109572,ENSG00000177119,ENSG00000091317,ENSG00000148175,ENSG00000035403,ENSG00000092531,ENSG00000172794
GO:CC	cell cortex	GO:0005938	FALSE	0.0011540827990623793	2.9377630318337267	323	382	19	22122	ENSG00000085733,ENSG00000118680,ENSG00000075624,ENSG00000196924,ENSG00000148700,ENSG00000100345,ENSG00000125354,ENSG00000138758,ENSG00000110934,ENSG00000168385,ENSG00000122545,ENSG00000072110,ENSG00000110880,ENSG00000167460,ENSG00000158856,ENSG00000035403,ENSG00000101335,ENSG00000145335,ENSG00000169398
GO:CC	plasma membrane	GO:0005886	FALSE	0.0013987969740943402	2.8542453158363075	5819	382	140	22122	ENSG00000204525,ENSG00000117586,ENSG00000116266,ENSG00000085733,ENSG00000143933,ENSG00000140416,ENSG00000146376,ENSG00000174175,ENSG00000147065,ENSG00000142875,ENSG00000065675,ENSG00000134352,ENSG00000088986,ENSG00000160948,ENSG00000062194,ENSG00000111913,ENSG00000075624,ENSG00000101856,ENSG00000196924,ENSG00000066294,ENSG00000149177,ENSG00000148700,ENSG00000059804,ENSG00000169313,ENSG00000101558…
GO:CC	intracellular non-membrane-bounded organelle	GO:0043232	FALSE	0.0015134594226826543	2.820029218408267	6568	382	154	22122	ENSG00000114541,ENSG00000127483,ENSG00000085733,ENSG00000274290,ENSG00000103194,ENSG00000143933,ENSG00000140416,ENSG00000118680,ENSG00000136938,ENSG00000146376,ENSG00000123405,ENSG00000246705,ENSG00000011454,ENSG00000105887,ENSG00000147065,ENSG00000142875,ENSG00000065675,ENSG00000187231,ENSG00000088986,ENSG00000171497,ENSG00000064666,ENSG00000143995,ENSG00000111913,ENSG00000075624,ENSG00000110958…
GO:CC	non-membrane-bounded organelle	GO:0043228	FALSE	0.0015275740560792928	2.81599772618068	6569	382	154	22122	ENSG00000114541,ENSG00000127483,ENSG00000085733,ENSG00000274290,ENSG00000103194,ENSG00000143933,ENSG00000140416,ENSG00000118680,ENSG00000136938,ENSG00000146376,ENSG00000123405,ENSG00000246705,ENSG00000011454,ENSG00000105887,ENSG00000147065,ENSG00000142875,ENSG00000065675,ENSG00000187231,ENSG00000088986,ENSG00000171497,ENSG00000064666,ENSG00000143995,ENSG00000111913,ENSG00000075624,ENSG00000110958…
GO:CC	MHC class I protein complex	GO:0042612	TRUE	0.0017059067807844808	2.768044704526659	8	382	4	22122	ENSG00000204525,ENSG00000206503,ENSG00000234745,ENSG00000204592
GO:CC	intracellular membrane-bounded organelle	GO:0043231	FALSE	0.0021125249922733635	2.675198144417462	14642	382	292	22122	ENSG00000204525,ENSG00000127483,ENSG00000116266,ENSG00000085733,ENSG00000274290,ENSG00000103194,ENSG00000143933,ENSG00000136938,ENSG00000146376,ENSG00000155313,ENSG00000123405,ENSG00000104164,ENSG00000246705,ENSG00000175550,ENSG00000119314,ENSG00000105887,ENSG00000174175,ENSG00000147065,ENSG00000090060,ENSG00000142875,ENSG00000100934,ENSG00000203879,ENSG00000134548,ENSG00000144893,ENSG00000049323…
GO:CC	phagocytic vesicle membrane	GO:0030670	FALSE	0.0023313989614429115	2.6323834013283562	78	382	9	22122	ENSG00000204525,ENSG00000206503,ENSG00000234745,ENSG00000167461,ENSG00000204592,ENSG00000155099,ENSG00000181804,ENSG00000049245,ENSG00000092531
GO:CC	centrosome	GO:0005813	FALSE	0.002513531964213655	2.5997155875421956	645	382	28	22122	ENSG00000143933,ENSG00000011454,ENSG00000142875,ENSG00000065675,ENSG00000088986,ENSG00000155975,ENSG00000004897,ENSG00000103769,ENSG00000131051,ENSG00000005249,ENSG00000171552,ENSG00000135315,ENSG00000122483,ENSG00000114107,ENSG00000169504,ENSG00000077380,ENSG00000167461,ENSG00000198876,ENSG00000168172,ENSG00000151466,ENSG00000185963,ENSG00000150977,ENSG00000180628,ENSG00000109171,ENSG00000068796…
GO:CC	recycling endosome	GO:0055037	FALSE	0.0026518143135656085	2.576456889549749	197	382	14	22122	ENSG00000204525,ENSG00000206503,ENSG00000109572,ENSG00000103769,ENSG00000234745,ENSG00000091317,ENSG00000132405,ENSG00000123091,ENSG00000167461,ENSG00000204592,ENSG00000142192,ENSG00000181804,ENSG00000049245,ENSG00000150093
GO:CC	ruffle membrane	GO:0032587	FALSE	0.002933485244773491	2.5326160919131575	101	382	10	22122	ENSG00000140416,ENSG00000149177,ENSG00000109572,ENSG00000259207,ENSG00000172757,ENSG00000110880,ENSG00000137076,ENSG00000142669,ENSG00000115956,ENSG00000150093
GO:CC	podosome	GO:0002102	FALSE	0.0038309370538131926	2.4166949838577407	31	382	6	22122	ENSG00000085733,ENSG00000110934,ENSG00000127947,ENSG00000167460,ENSG00000035403,ENSG00000153317
GO:CC	synapse	GO:0045202	FALSE	0.004365856620819595	2.3599305310660332	1465	382	48	22122	ENSG00000116266,ENSG00000085733,ENSG00000104164,ENSG00000203879,ENSG00000075624,ENSG00000101856,ENSG00000148700,ENSG00000156052,ENSG00000157107,ENSG00000109572,ENSG00000259207,ENSG00000103769,ENSG00000100345,ENSG00000005249,ENSG00000022840,ENSG00000113742,ENSG00000125354,ENSG00000138758,ENSG00000171552,ENSG00000168385,ENSG00000087470,ENSG00000131100,ENSG00000221823,ENSG00000143761,ENSG00000112851…
GO:CC	neuron projection	GO:0043005	FALSE	0.005602645028806518	2.2516068925983146	1394	382	46	22122	ENSG00000085733,ENSG00000104164,ENSG00000105887,ENSG00000203879,ENSG00000134352,ENSG00000111913,ENSG00000075624,ENSG00000101856,ENSG00000196924,ENSG00000156052,ENSG00000109572,ENSG00000128266,ENSG00000005249,ENSG00000170315,ENSG00000172757,ENSG00000113742,ENSG00000125354,ENSG00000138758,ENSG00000150867,ENSG00000168385,ENSG00000105220,ENSG00000143761,ENSG00000072110,ENSG00000105329,ENSG00000041353…
GO:CC	membrane-enclosed lumen	GO:0031974	FALSE	0.007162821898672209	2.1449158473036833	6635	382	152	22122	ENSG00000127483,ENSG00000274290,ENSG00000103194,ENSG00000136938,ENSG00000146376,ENSG00000123405,ENSG00000090060,ENSG00000142875,ENSG00000049323,ENSG00000171497,ENSG00000150459,ENSG00000064666,ENSG00000075624,ENSG00000143811,ENSG00000102580,ENSG00000163602,ENSG00000110958,ENSG00000196924,ENSG00000148700,ENSG00000155975,ENSG00000114098,ENSG00000004897,ENSG00000004487,ENSG00000102409,ENSG00000165417…
GO:CC	intracellular organelle lumen	GO:0070013	FALSE	0.007162821898672209	2.1449158473036833	6635	382	152	22122	ENSG00000127483,ENSG00000274290,ENSG00000103194,ENSG00000136938,ENSG00000146376,ENSG00000123405,ENSG00000090060,ENSG00000142875,ENSG00000049323,ENSG00000171497,ENSG00000150459,ENSG00000064666,ENSG00000075624,ENSG00000143811,ENSG00000102580,ENSG00000163602,ENSG00000110958,ENSG00000196924,ENSG00000148700,ENSG00000155975,ENSG00000114098,ENSG00000004897,ENSG00000004487,ENSG00000102409,ENSG00000165417…
GO:CC	organelle lumen	GO:0043233	FALSE	0.007162821898672209	2.1449158473036833	6635	382	152	22122	ENSG00000127483,ENSG00000274290,ENSG00000103194,ENSG00000136938,ENSG00000146376,ENSG00000123405,ENSG00000090060,ENSG00000142875,ENSG00000049323,ENSG00000171497,ENSG00000150459,ENSG00000064666,ENSG00000075624,ENSG00000143811,ENSG00000102580,ENSG00000163602,ENSG00000110958,ENSG00000196924,ENSG00000148700,ENSG00000155975,ENSG00000114098,ENSG00000004897,ENSG00000004487,ENSG00000102409,ENSG00000165417…
GO:CC	membrane	GO:0016020	FALSE	0.008299196395937902	2.0809639579499484	9878	382	210	22122	ENSG00000204525,ENSG00000117586,ENSG00000116266,ENSG00000085733,ENSG00000143933,ENSG00000140416,ENSG00000146376,ENSG00000104164,ENSG00000174175,ENSG00000147065,ENSG00000142875,ENSG00000065675,ENSG00000100934,ENSG00000134352,ENSG00000187231,ENSG00000088986,ENSG00000064666,ENSG00000160948,ENSG00000062194,ENSG00000147454,ENSG00000111913,ENSG00000228253,ENSG00000075624,ENSG00000101856,ENSG00000102580…
GO:CC	endocytic vesicle	GO:0030139	FALSE	0.009579315622345763	2.018665517232077	343	382	18	22122	ENSG00000204525,ENSG00000116266,ENSG00000206503,ENSG00000109572,ENSG00000188536,ENSG00000103769,ENSG00000170315,ENSG00000234745,ENSG00000113140,ENSG00000003056,ENSG00000010278,ENSG00000167461,ENSG00000204592,ENSG00000159840,ENSG00000155099,ENSG00000181804,ENSG00000049245,ENSG00000092531
GO:CC	perinuclear region of cytoplasm	GO:0048471	FALSE	0.009699242067740551	2.0132622016779487	733	382	29	22122	ENSG00000105887,ENSG00000147065,ENSG00000100934,ENSG00000101558,ENSG00000071205,ENSG00000005249,ENSG00000113742,ENSG00000160551,ENSG00000148175,ENSG00000087470,ENSG00000151461,ENSG00000003056,ENSG00000131725,ENSG00000140299,ENSG00000169504,ENSG00000117592,ENSG00000120885,ENSG00000142192,ENSG00000060339,ENSG00000158856,ENSG00000049245,ENSG00000150093,ENSG00000196459,ENSG00000145335,ENSG00000197959…
GO:CC	cluster of actin-based cell projections	GO:0098862	FALSE	0.009746887299477293	2.011134055531547	166	382	12	22122	ENSG00000118680,ENSG00000111913,ENSG00000075624,ENSG00000196924,ENSG00000148700,ENSG00000120063,ENSG00000100345,ENSG00000115091,ENSG00000092841,ENSG00000087470,ENSG00000072110,ENSG00000035403
GO:CC	cell projection membrane	GO:0031253	FALSE	0.01293583629171993	1.8882054892405358	351	382	18	22122	ENSG00000140416,ENSG00000147065,ENSG00000111913,ENSG00000149177,ENSG00000169313,ENSG00000120063,ENSG00000109572,ENSG00000259207,ENSG00000172757,ENSG00000168385,ENSG00000105220,ENSG00000110880,ENSG00000167461,ENSG00000137076,ENSG00000158856,ENSG00000142669,ENSG00000115956,ENSG00000150093
GO:CC	early endosome	GO:0005769	FALSE	0.013104940145714034	1.8825649582691149	418	382	20	22122	ENSG00000204525,ENSG00000103194,ENSG00000160948,ENSG00000206503,ENSG00000109572,ENSG00000234745,ENSG00000091317,ENSG00000085832,ENSG00000123091,ENSG00000021355,ENSG00000204592,ENSG00000138069,ENSG00000181788,ENSG00000134851,ENSG00000142192,ENSG00000181804,ENSG00000152061,ENSG00000049245,ENSG00000176783,ENSG00000165406
GO:CC	sperm annulus	GO:0097227	TRUE	0.014643636008325522	1.8343510747604828	5	382	3	22122	ENSG00000125354,ENSG00000168385,ENSG00000122545
GO:CC	transport vesicle membrane	GO:0030658	FALSE	0.01488828609480378	1.8271552943506384	230	382	14	22122	ENSG00000204525,ENSG00000100934,ENSG00000206503,ENSG00000109572,ENSG00000234745,ENSG00000171552,ENSG00000087470,ENSG00000131100,ENSG00000041353,ENSG00000204592,ENSG00000138069,ENSG00000154146,ENSG00000086598,ENSG00000145335
GO:CC	recycling endosome membrane	GO:0055038	FALSE	0.016103477243596936	1.793080336101652	99	382	9	22122	ENSG00000204525,ENSG00000206503,ENSG00000103769,ENSG00000234745,ENSG00000091317,ENSG00000167461,ENSG00000204592,ENSG00000181804,ENSG00000049245
GO:CC	dendritic spine	GO:0043197	FALSE	0.01823647620753666	1.7390590756275042	177	382	12	22122	ENSG00000085733,ENSG00000005249,ENSG00000113742,ENSG00000138758,ENSG00000072110,ENSG00000167461,ENSG00000154146,ENSG00000142192,ENSG00000150093,ENSG00000153317,ENSG00000197959,ENSG00000169398
GO:CC	protein-DNA complex	GO:0032993	TRUE	0.02057272349413263	1.68670821097041	237	382	14	22122	ENSG00000127483,ENSG00000274290,ENSG00000123405,ENSG00000246705,ENSG00000075624,ENSG00000165417,ENSG00000166848,ENSG00000180573,ENSG00000198900,ENSG00000125952,ENSG00000163041,ENSG00000132383,ENSG00000011258,ENSG00000178691
GO:CC	septin ring	GO:0005940	FALSE	0.02246711140473103	1.6484527612091697	14	382	4	22122	ENSG00000125354,ENSG00000138758,ENSG00000168385,ENSG00000122545
GO:CC	septin complex	GO:0031105	FALSE	0.02246711140473103	1.6484527612091697	14	382	4	22122	ENSG00000125354,ENSG00000138758,ENSG00000168385,ENSG00000122545
GO:CC	primary lysosome	GO:0005766	FALSE	0.023005296821163364	1.6381721589668115	154	382	11	22122	ENSG00000102580,ENSG00000101558,ENSG00000197746,ENSG00000091317,ENSG00000148175,ENSG00000100243,ENSG00000117592,ENSG00000188229,ENSG00000127314,ENSG00000092531,ENSG00000172794
GO:CC	azurophil granule	GO:0042582	FALSE	0.023005296821163364	1.6381721589668115	154	382	11	22122	ENSG00000102580,ENSG00000101558,ENSG00000197746,ENSG00000091317,ENSG00000148175,ENSG00000100243,ENSG00000117592,ENSG00000188229,ENSG00000127314,ENSG00000092531,ENSG00000172794
GO:CC	neuron spine	GO:0044309	FALSE	0.023843103266691142	1.6226372202451425	182	382	12	22122	ENSG00000085733,ENSG00000005249,ENSG00000113742,ENSG00000138758,ENSG00000072110,ENSG00000167461,ENSG00000154146,ENSG00000142192,ENSG00000150093,ENSG00000153317,ENSG00000197959,ENSG00000169398
GO:CC	cell surface	GO:0009986	TRUE	0.024206021821489267	1.6160765795354828	972	382	34	22122	ENSG00000204525,ENSG00000117586,ENSG00000174175,ENSG00000147065,ENSG00000134352,ENSG00000066294,ENSG00000149177,ENSG00000169313,ENSG00000206503,ENSG00000109572,ENSG00000259207,ENSG00000234745,ENSG00000177119,ENSG00000211899,ENSG00000113140,ENSG00000105329,ENSG00000010278,ENSG00000137801,ENSG00000169504,ENSG00000204592,ENSG00000137076,ENSG00000189403,ENSG00000121989,ENSG00000120885,ENSG00000117400…
GO:CC	microtubule organizing center	GO:0005815	FALSE	0.024778489926884244	1.6059251643201133	852	382	31	22122	ENSG00000143933,ENSG00000011454,ENSG00000142875,ENSG00000065675,ENSG00000088986,ENSG00000155975,ENSG00000004897,ENSG00000103769,ENSG00000131051,ENSG00000005249,ENSG00000171552,ENSG00000135315,ENSG00000122483,ENSG00000114107,ENSG00000163681,ENSG00000100592,ENSG00000169504,ENSG00000077380,ENSG00000167461,ENSG00000198876,ENSG00000168172,ENSG00000151466,ENSG00000185963,ENSG00000150977,ENSG00000180628…
GO:CC	myosin II complex	GO:0016460	TRUE	0.02596526301390127	1.5856072738812699	27	382	5	22122	ENSG00000118680,ENSG00000100345,ENSG00000092841,ENSG00000101608,ENSG00000101335
GO:CC	platelet dense granule membrane	GO:0031088	FALSE	0.028911530140407947	1.5389289227205474	6	382	3	22122	ENSG00000174175,ENSG00000041353,ENSG00000125257
GO:CC	RNA polymerase II transcription repressor complex	GO:0090571	TRUE	0.03022039410926937	1.5196998762522915	15	382	4	22122	ENSG00000175550,ENSG00000189308,ENSG00000118689,ENSG00000125952
GO:CC	coated vesicle	GO:0030135	FALSE	0.03407816459536453	1.467523803798835	312	382	16	22122	ENSG00000204525,ENSG00000100934,ENSG00000206503,ENSG00000157107,ENSG00000234745,ENSG00000131100,ENSG00000003056,ENSG00000010278,ENSG00000041353,ENSG00000167461,ENSG00000204592,ENSG00000140022,ENSG00000154146,ENSG00000142192,ENSG00000049245,ENSG00000086598
GO:CC	late endosome membrane	GO:0031902	FALSE	0.034255497542021424	1.4652697202133413	161	382	11	22122	ENSG00000160948,ENSG00000155975,ENSG00000109572,ENSG00000158411,ENSG00000108960,ENSG00000041353,ENSG00000134851,ENSG00000155099,ENSG00000181804,ENSG00000165406,ENSG00000134108
GO:CC	cytoplasmic ribonucleoprotein granule	GO:0036464	FALSE	0.034771992312612646	1.4587704250606148	249	382	14	22122	ENSG00000075624,ENSG00000009307,ENSG00000189266,ENSG00000138709,ENSG00000104231,ENSG00000151461,ENSG00000021355,ENSG00000169564,ENSG00000198900,ENSG00000152601,ENSG00000134318,ENSG00000137073,ENSG00000116001,ENSG00000204842
GO:CC	tertiary granule	GO:0070820	FALSE	0.03822342077459232	1.4176704487030376	163	382	11	22122	ENSG00000116266,ENSG00000088986,ENSG00000064666,ENSG00000059804,ENSG00000114098,ENSG00000177119,ENSG00000101439,ENSG00000148175,ENSG00000158869,ENSG00000092531,ENSG00000163736
GO:CC	endocytic vesicle membrane	GO:0030666	FALSE	0.03962013668928014	1.402084030481023	192	382	12	22122	ENSG00000204525,ENSG00000206503,ENSG00000170315,ENSG00000234745,ENSG00000003056,ENSG00000010278,ENSG00000167461,ENSG00000204592,ENSG00000155099,ENSG00000181804,ENSG00000049245,ENSG00000092531
GO:CC	septin cytoskeleton	GO:0032156	FALSE	0.039746284092471044	1.4007034676004742	16	382	4	22122	ENSG00000125354,ENSG00000138758,ENSG00000168385,ENSG00000122545
GO:CC	lysosome	GO:0005764	FALSE	0.04451338425710942	1.3515093859844953	760	382	28	22122	ENSG00000102580,ENSG00000101558,ENSG00000197746,ENSG00000266412,ENSG00000156052,ENSG00000109572,ENSG00000108960,ENSG00000091317,ENSG00000150867,ENSG00000148175,ENSG00000114316,ENSG00000131100,ENSG00000122862,ENSG00000003056,ENSG00000021355,ENSG00000100243,ENSG00000117592,ENSG00000197969,ENSG00000188229,ENSG00000134851,ENSG00000155099,ENSG00000198589,ENSG00000127314,ENSG00000092531,ENSG00000145335…
GO:CC	lytic vacuole	GO:0000323	FALSE	0.04451338425710942	1.3515093859844953	760	382	28	22122	ENSG00000102580,ENSG00000101558,ENSG00000197746,ENSG00000266412,ENSG00000156052,ENSG00000109572,ENSG00000108960,ENSG00000091317,ENSG00000150867,ENSG00000148175,ENSG00000114316,ENSG00000131100,ENSG00000122862,ENSG00000003056,ENSG00000021355,ENSG00000100243,ENSG00000117592,ENSG00000197969,ENSG00000188229,ENSG00000134851,ENSG00000155099,ENSG00000198589,ENSG00000127314,ENSG00000092531,ENSG00000145335…
GO:CC	supramolecular fiber	GO:0099512	TRUE	0.046730361526193136	1.3304008590736238	1048	382	35	22122	ENSG00000085733,ENSG00000143933,ENSG00000140416,ENSG00000118680,ENSG00000146376,ENSG00000049323,ENSG00000088986,ENSG00000075624,ENSG00000196924,ENSG00000102409,ENSG00000103769,ENSG00000100345,ENSG00000135315,ENSG00000087470,ENSG00000143761,ENSG00000072110,ENSG00000110880,ENSG00000101162,ENSG00000107438,ENSG00000138594,ENSG00000077380,ENSG00000127824,ENSG00000168172,ENSG00000188229,ENSG00000167460…
GO:CC	specific granule membrane	GO:0035579	FALSE	0.04881070562596112	1.3114849139733473	90	382	8	22122	ENSG00000101856,ENSG00000149177,ENSG00000059804,ENSG00000177119,ENSG00000091317,ENSG00000148175,ENSG00000092531,ENSG00000172794
KEGG	Shigellosis	KEGG:05131	FALSE	5.4950440131439435e-9	8.260028824698363	246	202	27	8161	ENSG00000085733,ENSG00000118680,ENSG00000065675,ENSG00000171497,ENSG00000075624,ENSG00000115091,ENSG00000170315,ENSG00000125354,ENSG00000138758,ENSG00000171552,ENSG00000100906,ENSG00000100387,ENSG00000168385,ENSG00000101608,ENSG00000117020,ENSG00000143761,ENSG00000122545,ENSG00000072110,ENSG00000118689,ENSG00000137076,ENSG00000163041,ENSG00000035403,ENSG00000150093,ENSG00000134318,ENSG00000101335…
KEGG	Platelet activation	KEGG:04611	FALSE	1.2299137185653567e-7	6.9101253543047365	124	202	18	8161	ENSG00000118680,ENSG00000142875,ENSG00000075624,ENSG00000169313,ENSG00000120063,ENSG00000156052,ENSG00000259207,ENSG00000101608,ENSG00000117020,ENSG00000137076,ENSG00000005961,ENSG00000158869,ENSG00000150093,ENSG00000095303,ENSG00000134318,ENSG00000127314,ENSG00000092531,ENSG00000169704
KEGG	Regulation of actin cytoskeleton	KEGG:04810	FALSE	0.000017904020453511555	4.74704943467843	227	202	21	8161	ENSG00000118680,ENSG00000147065,ENSG00000075624,ENSG00000120063,ENSG00000259207,ENSG00000100345,ENSG00000115091,ENSG00000172757,ENSG00000150867,ENSG00000101608,ENSG00000117020,ENSG00000072110,ENSG00000254999,ENSG00000205542,ENSG00000005961,ENSG00000035403,ENSG00000150093,ENSG00000134318,ENSG00000101335,ENSG00000162704,ENSG00000169398
KEGG	Bacterial invasion of epithelial cells	KEGG:05100	FALSE	0.00003597501979233354	4.4439989584560164	77	202	12	8161	ENSG00000085733,ENSG00000075624,ENSG00000071205,ENSG00000115091,ENSG00000125354,ENSG00000138758,ENSG00000168385,ENSG00000035403,ENSG00000150093,ENSG00000162704,ENSG00000197959,ENSG00000169398
KEGG	Tight junction	KEGG:04530	FALSE	0.00008826073402163229	4.054232465057658	169	202	17	8161	ENSG00000085733,ENSG00000118680,ENSG00000147065,ENSG00000142875,ENSG00000075624,ENSG00000100345,ENSG00000115091,ENSG00000092841,ENSG00000101608,ENSG00000072110,ENSG00000167461,ENSG00000127824,ENSG00000166086,ENSG00000150093,ENSG00000134318,ENSG00000101335,ENSG00000162704
KEGG	Focal adhesion	KEGG:04510	FALSE	0.00024604379323950635	3.6089875861098113	202	202	18	8161	ENSG00000118680,ENSG00000075624,ENSG00000196924,ENSG00000259207,ENSG00000112576,ENSG00000101608,ENSG00000117020,ENSG00000072110,ENSG00000137801,ENSG00000137076,ENSG00000159840,ENSG00000005961,ENSG00000035403,ENSG00000150093,ENSG00000134318,ENSG00000101335,ENSG00000127314,ENSG00000169398
KEGG	Phagosome	KEGG:04145	FALSE	0.0003343878424005948	3.475749520928948	147	202	15	8161	ENSG00000204525,ENSG00000075624,ENSG00000206503,ENSG00000259207,ENSG00000234745,ENSG00000131100,ENSG00000003056,ENSG00000101162,ENSG00000137801,ENSG00000077380,ENSG00000127824,ENSG00000204592,ENSG00000188229,ENSG00000049245,ENSG00000150093
KEGG	Salmonella infection	KEGG:05132	FALSE	0.00033484456728970436	3.475156742913387	249	202	20	8161	ENSG00000118680,ENSG00000088986,ENSG00000075624,ENSG00000196924,ENSG00000198001,ENSG00000115091,ENSG00000100906,ENSG00000101608,ENSG00000117020,ENSG00000143761,ENSG00000003056,ENSG00000254999,ENSG00000101162,ENSG00000077380,ENSG00000127824,ENSG00000188229,ENSG00000134318,ENSG00000101335,ENSG00000162704,ENSG00000134108
KEGG	Leukocyte transendothelial migration	KEGG:04670	FALSE	0.0004511405369934646	3.3456881478488483	114	202	13	8161	ENSG00000118680,ENSG00000147065,ENSG00000075624,ENSG00000002586,ENSG00000101608,ENSG00000072110,ENSG00000166086,ENSG00000035403,ENSG00000150093,ENSG00000134318,ENSG00000101335,ENSG00000127314,ENSG00000169398
KEGG	Pathogenic Escherichia coli infection	KEGG:05130	FALSE	0.002762589865723222	2.5586835856858676	196	202	16	8161	ENSG00000085733,ENSG00000075624,ENSG00000120063,ENSG00000198001,ENSG00000100345,ENSG00000115091,ENSG00000100906,ENSG00000143761,ENSG00000254999,ENSG00000101162,ENSG00000127824,ENSG00000138069,ENSG00000188229,ENSG00000150093,ENSG00000134318,ENSG00000162704
KEGG	Cellular senescence	KEGG:04218	FALSE	0.0031399116496704372	2.5030825718632257	156	202	14	8161	ENSG00000204525,ENSG00000143933,ENSG00000171497,ENSG00000206503,ENSG00000112576,ENSG00000189308,ENSG00000234745,ENSG00000117020,ENSG00000221823,ENSG00000105329,ENSG00000118689,ENSG00000204592,ENSG00000092439,ENSG00000156026
KEGG	Yersinia infection	KEGG:05135	FALSE	0.013820672841869656	1.8594708133729567	136	202	12	8161	ENSG00000075624,ENSG00000198001,ENSG00000156052,ENSG00000115091,ENSG00000082074,ENSG00000100906,ENSG00000005020,ENSG00000117020,ENSG00000150093,ENSG00000134318,ENSG00000162704,ENSG00000169398
KEGG	Human immunodeficiency virus 1 infection	KEGG:05170	FALSE	0.02241581830950595	1.6494454022001086	210	202	15	8161	ENSG00000204525,ENSG00000143933,ENSG00000198001,ENSG00000206503,ENSG00000156052,ENSG00000127920,ENSG00000172757,ENSG00000234745,ENSG00000171552,ENSG00000100906,ENSG00000100387,ENSG00000117020,ENSG00000221823,ENSG00000204592,ENSG00000169398
KEGG	Human cytomegalovirus infection	KEGG:05163	FALSE	0.04288196033979021	1.3677253691806486	223	202	15	8161	ENSG00000204525,ENSG00000143933,ENSG00000142875,ENSG00000120063,ENSG00000206503,ENSG00000156052,ENSG00000259207,ENSG00000127920,ENSG00000234745,ENSG00000100906,ENSG00000117020,ENSG00000221823,ENSG00000204592,ENSG00000134318,ENSG00000169398
REAC	Platelet activation, signaling and aggregation	REAC:R-HSA-76002	FALSE	1.3283426992811985e-18	17.876689866830592	258	264	40	10790	ENSG00000116266,ENSG00000174175,ENSG00000065675,ENSG00000196924,ENSG00000169313,ENSG00000120063,ENSG00000197746,ENSG00000156052,ENSG00000259207,ENSG00000127920,ENSG00000172757,ENSG00000122862,ENSG00000072110,ENSG00000113140,ENSG00000149218,ENSG00000204420,ENSG00000010278,ENSG00000137801,ENSG00000041353,ENSG00000163737,ENSG00000138722,ENSG00000127824,ENSG00000164924,ENSG00000205542,ENSG00000137076…
REAC	Response to elevated platelet cytosolic Ca2+	REAC:R-HSA-76005	FALSE	2.6160555454335076e-15	14.58235303908662	130	264	27	10790	ENSG00000116266,ENSG00000174175,ENSG00000196924,ENSG00000197746,ENSG00000259207,ENSG00000172757,ENSG00000122862,ENSG00000072110,ENSG00000113140,ENSG00000149218,ENSG00000010278,ENSG00000137801,ENSG00000041353,ENSG00000163737,ENSG00000138722,ENSG00000127824,ENSG00000205542,ENSG00000137076,ENSG00000158710,ENSG00000120885,ENSG00000125257,ENSG00000005961,ENSG00000124491,ENSG00000142192,ENSG00000035403…
REAC	Platelet degranulation	REAC:R-HSA-114608	FALSE	1.0697989628183646e-14	13.970697827493982	125	264	26	10790	ENSG00000174175,ENSG00000196924,ENSG00000197746,ENSG00000259207,ENSG00000172757,ENSG00000122862,ENSG00000072110,ENSG00000113140,ENSG00000149218,ENSG00000010278,ENSG00000137801,ENSG00000041353,ENSG00000163737,ENSG00000138722,ENSG00000127824,ENSG00000205542,ENSG00000137076,ENSG00000158710,ENSG00000120885,ENSG00000125257,ENSG00000005961,ENSG00000124491,ENSG00000142192,ENSG00000035403,ENSG00000115956…
REAC	Hemostasis	REAC:R-HSA-109582	FALSE	9.128418514412553e-14	13.039604456853063	672	264	56	10790	ENSG00000116266,ENSG00000123405,ENSG00000174175,ENSG00000142875,ENSG00000065675,ENSG00000075624,ENSG00000196924,ENSG00000066294,ENSG00000169313,ENSG00000004487,ENSG00000120063,ENSG00000074370,ENSG00000197746,ENSG00000156052,ENSG00000259207,ENSG00000127920,ENSG00000005249,ENSG00000172757,ENSG00000002586,ENSG00000122862,ENSG00000211899,ENSG00000072110,ENSG00000138735,ENSG00000113140,ENSG00000149218…
REAC	Signal Transduction	REAC:R-HSA-162582	FALSE	3.236814672412818e-8	7.489882165921058	2535	264	109	10790	ENSG00000085733,ENSG00000274290,ENSG00000118680,ENSG00000146376,ENSG00000246705,ENSG00000175550,ENSG00000142875,ENSG00000065675,ENSG00000049323,ENSG00000088986,ENSG00000171497,ENSG00000075624,ENSG00000110958,ENSG00000196924,ENSG00000149177,ENSG00000148700,ENSG00000169313,ENSG00000004487,ENSG00000165417,ENSG00000120063,ENSG00000163421,ENSG00000074370,ENSG00000135090,ENSG00000197746,ENSG00000141027…
REAC	Membrane Trafficking	REAC:R-HSA-199991	FALSE	2.4766896947969923e-7	6.6061284028930976	624	264	43	10790	ENSG00000116266,ENSG00000085733,ENSG00000104164,ENSG00000011454,ENSG00000100934,ENSG00000203879,ENSG00000088986,ENSG00000160948,ENSG00000075624,ENSG00000155975,ENSG00000206560,ENSG00000157107,ENSG00000103769,ENSG00000100345,ENSG00000115091,ENSG00000170315,ENSG00000174485,ENSG00000117020,ENSG00000143761,ENSG00000132405,ENSG00000085832,ENSG00000003056,ENSG00000101162,ENSG00000041353,ENSG00000077380…
REAC	Signaling by Rho GTPases	REAC:R-HSA-194315	FALSE	9.377007456048727e-7	6.027935738666231	702	264	45	10790	ENSG00000085733,ENSG00000274290,ENSG00000118680,ENSG00000146376,ENSG00000246705,ENSG00000088986,ENSG00000075624,ENSG00000196924,ENSG00000148700,ENSG00000004487,ENSG00000120063,ENSG00000135090,ENSG00000071205,ENSG00000100345,ENSG00000115091,ENSG00000092841,ENSG00000172757,ENSG00000160551,ENSG00000148175,ENSG00000031003,ENSG00000112851,ENSG00000072110,ENSG00000138735,ENSG00000180573,ENSG00000254999…
REAC	Signaling by Rho GTPases, Miro GTPases and RHOBTB3	REAC:R-HSA-9716542	FALSE	0.0000018210650738120135	5.739674534879146	717	264	45	10790	ENSG00000085733,ENSG00000274290,ENSG00000118680,ENSG00000146376,ENSG00000246705,ENSG00000088986,ENSG00000075624,ENSG00000196924,ENSG00000148700,ENSG00000004487,ENSG00000120063,ENSG00000135090,ENSG00000071205,ENSG00000100345,ENSG00000115091,ENSG00000092841,ENSG00000172757,ENSG00000160551,ENSG00000148175,ENSG00000031003,ENSG00000112851,ENSG00000072110,ENSG00000138735,ENSG00000180573,ENSG00000254999…
REAC	Vesicle-mediated transport	REAC:R-HSA-5653656	FALSE	0.0000019019932612390034	5.7207910261009705	718	264	45	10790	ENSG00000116266,ENSG00000085733,ENSG00000104164,ENSG00000011454,ENSG00000100934,ENSG00000203879,ENSG00000088986,ENSG00000160948,ENSG00000075624,ENSG00000155975,ENSG00000206560,ENSG00000157107,ENSG00000188536,ENSG00000103769,ENSG00000100345,ENSG00000115091,ENSG00000170315,ENSG00000174485,ENSG00000117020,ENSG00000143761,ENSG00000132405,ENSG00000085832,ENSG00000113140,ENSG00000003056,ENSG00000101162…
REAC	RHO GTPase Effectors	REAC:R-HSA-195258	FALSE	0.000002037613200099123	5.69087825458172	319	264	28	10790	ENSG00000085733,ENSG00000274290,ENSG00000118680,ENSG00000246705,ENSG00000088986,ENSG00000075624,ENSG00000196924,ENSG00000004487,ENSG00000100345,ENSG00000115091,ENSG00000092841,ENSG00000172757,ENSG00000160551,ENSG00000180573,ENSG00000254999,ENSG00000101162,ENSG00000100592,ENSG00000077380,ENSG00000127824,ENSG00000164924,ENSG00000188229,ENSG00000163041,ENSG00000150093,ENSG00000068796,ENSG00000134318…
REAC	Neutrophil degranulation	REAC:R-HSA-6798695	FALSE	0.0002906148785398534	3.5366821549989536	476	264	31	10790	ENSG00000204525,ENSG00000088986,ENSG00000064666,ENSG00000101856,ENSG00000102580,ENSG00000149177,ENSG00000059804,ENSG00000114098,ENSG00000101558,ENSG00000197746,ENSG00000234745,ENSG00000177119,ENSG00000091317,ENSG00000110934,ENSG00000101439,ENSG00000148175,ENSG00000105220,ENSG00000067225,ENSG00000021355,ENSG00000100243,ENSG00000117592,ENSG00000189403,ENSG00000188229,ENSG00000158869,ENSG00000035403…
REAC	Smooth Muscle Contraction	REAC:R-HSA-445355	FALSE	0.00036959967630413023	3.432268417807428	43	264	9	10790	ENSG00000140416,ENSG00000118680,ENSG00000092841,ENSG00000101608,ENSG00000138735,ENSG00000137076,ENSG00000167460,ENSG00000035403,ENSG00000101335
REAC	Immune System	REAC:R-HSA-168256	FALSE	0.0006575667990079706	3.182060122736313	2049	264	82	10790	ENSG00000204525,ENSG00000117586,ENSG00000147065,ENSG00000142875,ENSG00000065675,ENSG00000100934,ENSG00000134352,ENSG00000088986,ENSG00000064666,ENSG00000075624,ENSG00000101856,ENSG00000102580,ENSG00000196924,ENSG00000149177,ENSG00000059804,ENSG00000114098,ENSG00000004897,ENSG00000134900,ENSG00000101558,ENSG00000197746,ENSG00000198001,ENSG00000206503,ENSG00000100345,ENSG00000075151,ENSG00000115091…
REAC	EPH-Ephrin signaling	REAC:R-HSA-2682334	FALSE	0.0008916791569974951	3.0497913848740823	90	264	12	10790	ENSG00000118680,ENSG00000075624,ENSG00000100345,ENSG00000115091,ENSG00000092841,ENSG00000172757,ENSG00000101608,ENSG00000145715,ENSG00000134318,ENSG00000101335,ENSG00000162704,ENSG00000169398
REAC	Innate Immune System	REAC:R-HSA-168249	FALSE	0.001053419420600617	2.9773986793505367	1100	264	52	10790	ENSG00000204525,ENSG00000142875,ENSG00000065675,ENSG00000088986,ENSG00000064666,ENSG00000075624,ENSG00000101856,ENSG00000102580,ENSG00000149177,ENSG00000059804,ENSG00000114098,ENSG00000101558,ENSG00000197746,ENSG00000198001,ENSG00000100345,ENSG00000115091,ENSG00000170315,ENSG00000172757,ENSG00000234745,ENSG00000177119,ENSG00000091317,ENSG00000171552,ENSG00000110934,ENSG00000100906,ENSG00000101439…
REAC	Anchoring of the basal body to the plasma membrane	REAC:R-HSA-5620912	FALSE	0.0019935896488838703	2.7003642299588693	97	264	12	10790	ENSG00000088986,ENSG00000103769,ENSG00000005249,ENSG00000135315,ENSG00000168385,ENSG00000114107,ENSG00000077380,ENSG00000167461,ENSG00000127824,ENSG00000188229,ENSG00000151466,ENSG00000147400
REAC	RHO GTPases Activate ROCKs	REAC:R-HSA-5627117	FALSE	0.0020828448388153565	2.681343081543457	19	264	6	10790	ENSG00000118680,ENSG00000100345,ENSG00000092841,ENSG00000172757,ENSG00000134318,ENSG00000101335
REAC	Sema4D induced cell migration and growth-cone collapse	REAC:R-HSA-416572	FALSE	0.002914766301774248	2.535396260087993	20	264	6	10790	ENSG00000118680,ENSG00000100345,ENSG00000092841,ENSG00000187764,ENSG00000134318,ENSG00000101335
REAC	RHO GTPases activate PAKs	REAC:R-HSA-5627123	FALSE	0.003997422868610998	2.3982199073340222	21	264	6	10790	ENSG00000085733,ENSG00000118680,ENSG00000196924,ENSG00000100345,ENSG00000092841,ENSG00000101335
REAC	Translocation of SLC2A4 (GLUT4) to the plasma membrane	REAC:R-HSA-1445148	FALSE	0.004525336436377548	2.3443491276121975	72	264	10	10790	ENSG00000116266,ENSG00000075624,ENSG00000103769,ENSG00000100345,ENSG00000101162,ENSG00000167461,ENSG00000127824,ENSG00000164924,ENSG00000188229,ENSG00000092531
REAC	GRB2:SOS provides linkage to MAPK signaling for Integrins	REAC:R-HSA-354194	FALSE	0.006982825407217693	2.155968816562715	14	264	5	10790	ENSG00000259207,ENSG00000137076,ENSG00000005961,ENSG00000127314,ENSG00000169398
REAC	Sema4D in semaphorin signaling	REAC:R-HSA-400685	FALSE	0.009321081501654279	2.0305336946255164	24	264	6	10790	ENSG00000118680,ENSG00000100345,ENSG00000092841,ENSG00000187764,ENSG00000134318,ENSG00000101335
REAC	p130Cas linkage to MAPK signaling for integrins	REAC:R-HSA-372708	FALSE	0.010265595046421728	1.98861587163314	15	264	5	10790	ENSG00000259207,ENSG00000137076,ENSG00000005961,ENSG00000127314,ENSG00000169398
REAC	Semaphorin interactions	REAC:R-HSA-373755	FALSE	0.01152361715711833	1.938411178481941	64	264	9	10790	ENSG00000118680,ENSG00000100345,ENSG00000092841,ENSG00000172757,ENSG00000187764,ENSG00000137076,ENSG00000150093,ENSG00000134318,ENSG00000101335
REAC	RUNX1 regulates genes involved in megakaryocyte differentiation and platelet function	REAC:R-HSA-8936459	FALSE	0.011689665941075546	1.9321978996183564	97	264	11	10790	ENSG00000274290,ENSG00000123405,ENSG00000246705,ENSG00000065675,ENSG00000129691,ENSG00000180573,ENSG00000137801,ENSG00000163737,ENSG00000005961,ENSG00000163041,ENSG00000101335
REAC	Axon guidance	REAC:R-HSA-422475	FALSE	0.014722476651442804	1.8320191257607197	549	264	30	10790	ENSG00000118680,ENSG00000147065,ENSG00000142875,ENSG00000065675,ENSG00000075624,ENSG00000103342,ENSG00000259207,ENSG00000100345,ENSG00000115091,ENSG00000170315,ENSG00000092841,ENSG00000172757,ENSG00000100387,ENSG00000151461,ENSG00000101608,ENSG00000187764,ENSG00000101162,ENSG00000127824,ENSG00000137076,ENSG00000181788,ENSG00000188229,ENSG00000132670,ENSG00000005961,ENSG00000150093,ENSG00000145715…
REAC	Platelet Aggregation (Plug Formation)	REAC:R-HSA-76009	FALSE	0.01582080427834925	1.800771442155007	38	264	7	10790	ENSG00000259207,ENSG00000137076,ENSG00000117400,ENSG00000005961,ENSG00000127314,ENSG00000169704,ENSG00000169398
REAC	Adaptive Immune System	REAC:R-HSA-1280218	FALSE	0.0166818970327102	1.7777545637707164	811	264	39	10790	ENSG00000204525,ENSG00000142875,ENSG00000065675,ENSG00000100934,ENSG00000088986,ENSG00000149177,ENSG00000004897,ENSG00000134900,ENSG00000206503,ENSG00000082074,ENSG00000170315,ENSG00000234745,ENSG00000002586,ENSG00000100906,ENSG00000100387,ENSG00000117020,ENSG00000221823,ENSG00000211899,ENSG00000143761,ENSG00000078140,ENSG00000100351,ENSG00000101162,ENSG00000077380,ENSG00000127824,ENSG00000164924…
REAC	EPHB-mediated forward signaling	REAC:R-HSA-3928662	FALSE	0.022415343910719553	1.6494545935199387	40	264	7	10790	ENSG00000075624,ENSG00000115091,ENSG00000172757,ENSG00000145715,ENSG00000134318,ENSG00000162704,ENSG00000169398
REAC	Disease	REAC:R-HSA-1643685	FALSE	0.025272773032579385	1.597347102889192	1830	264	70	10790	ENSG00000204525,ENSG00000274290,ENSG00000246705,ENSG00000147065,ENSG00000142875,ENSG00000100934,ENSG00000088986,ENSG00000150459,ENSG00000160948,ENSG00000075624,ENSG00000102580,ENSG00000110958,ENSG00000155975,ENSG00000004897,ENSG00000004487,ENSG00000165417,ENSG00000141027,ENSG00000198001,ENSG00000206503,ENSG00000259207,ENSG00000127920,ENSG00000112576,ENSG00000100345,ENSG00000137364,ENSG00000128266…
REAC	Cell-extracellular matrix interactions	REAC:R-HSA-446353	FALSE	0.02757537991002499	1.5594784955082286	18	264	5	10790	ENSG00000075624,ENSG00000196924,ENSG00000072110,ENSG00000150093,ENSG00000169756
REAC	Nervous system development	REAC:R-HSA-9675108	FALSE	0.033564234402469896	1.47412325458884	574	264	30	10790	ENSG00000118680,ENSG00000147065,ENSG00000142875,ENSG00000065675,ENSG00000075624,ENSG00000103342,ENSG00000259207,ENSG00000100345,ENSG00000115091,ENSG00000170315,ENSG00000092841,ENSG00000172757,ENSG00000100387,ENSG00000151461,ENSG00000101608,ENSG00000187764,ENSG00000101162,ENSG00000127824,ENSG00000137076,ENSG00000181788,ENSG00000188229,ENSG00000132670,ENSG00000005961,ENSG00000150093,ENSG00000145715…
REAC	RHO GTPases activate PKNs	REAC:R-HSA-5625740	FALSE	0.047590069232592506	1.3224836634023136	94	264	10	10790	ENSG00000274290,ENSG00000118680,ENSG00000246705,ENSG00000004487,ENSG00000100345,ENSG00000092841,ENSG00000180573,ENSG00000164924,ENSG00000163041,ENSG00000101335
REAC	Endosomal/Vacuolar pathway	REAC:R-HSA-1236977	FALSE	0.04997537674059922	1.3012439232579367	11	264	4	10790	ENSG00000204525,ENSG00000206503,ENSG00000234745,ENSG00000204592

## Sheet: PEw22-24 vs PEw36-38 up
source	term_name	term_id	highlighted	adjusted_p_value	negative_log10_of_adjusted_p_value	term_size	query_size	intersection_size	effective_domain_size	intersections
GO:MF	metal ion transmembrane transporter activity	GO:0046873	TRUE	8.353812085462602e-16	15.078115298183244	442	1921	104	20195	ENSG00000151704,ENSG00000069431,ENSG00000111199,ENSG00000134160,ENSG00000151067,ENSG00000164418,ENSG00000158296,ENSG00000163873,ENSG00000184156,ENSG00000112038,ENSG00000167614,ENSG00000158014,ENSG00000196296,ENSG00000182255,ENSG00000169282,ENSG00000117834,ENSG00000149575,ENSG00000168003,ENSG00000124134,ENSG00000166762,ENSG00000011083,ENSG00000184261,ENSG00000135519,ENSG00000105675,ENSG00000196218…
GO:MF	calcium ion binding	GO:0005509	TRUE	3.713295090238448e-15	14.430240536642438	727	1921	144	20195	ENSG00000137573,ENSG00000183087,ENSG00000142449,ENSG00000129990,ENSG00000123119,ENSG00000113555,ENSG00000150471,ENSG00000095713,ENSG00000138315,ENSG00000143126,ENSG00000100884,ENSG00000173227,ENSG00000215853,ENSG00000130032,ENSG00000253537,ENSG00000174876,ENSG00000124215,ENSG00000137766,ENSG00000168702,ENSG00000167614,ENSG00000140279,ENSG00000196296,ENSG00000177706,ENSG00000119681,ENSG00000138829…
GO:MF	monoatomic cation channel activity	GO:0005261	FALSE	7.700555833926388e-13	12.113477925880144	333	1921	81	20195	ENSG00000151704,ENSG00000069431,ENSG00000111199,ENSG00000134160,ENSG00000165548,ENSG00000151067,ENSG00000164418,ENSG00000163873,ENSG00000184156,ENSG00000112038,ENSG00000182255,ENSG00000169282,ENSG00000149575,ENSG00000124134,ENSG00000170289,ENSG00000166762,ENSG00000184261,ENSG00000135519,ENSG00000196218,ENSG00000161509,ENSG00000127412,ENSG00000198626,ENSG00000162572,ENSG00000107147,ENSG00000186815…
GO:MF	salt transmembrane transporter activity	GO:1901702	FALSE	8.204962082450981e-13	12.085923421609102	576	1921	117	20195	ENSG00000151704,ENSG00000003989,ENSG00000074855,ENSG00000069431,ENSG00000111199,ENSG00000134160,ENSG00000151067,ENSG00000164418,ENSG00000158296,ENSG00000163873,ENSG00000184156,ENSG00000112038,ENSG00000167614,ENSG00000158014,ENSG00000196296,ENSG00000182255,ENSG00000169282,ENSG00000117834,ENSG00000149575,ENSG00000168003,ENSG00000124134,ENSG00000166762,ENSG00000011083,ENSG00000184261,ENSG00000135519…
GO:MF	inorganic cation transmembrane transporter activity	GO:0022890	FALSE	9.53827242618098e-13	12.020530277677208	563	1921	115	20195	ENSG00000151704,ENSG00000069431,ENSG00000111199,ENSG00000134160,ENSG00000165548,ENSG00000151067,ENSG00000120251,ENSG00000164418,ENSG00000158296,ENSG00000163873,ENSG00000184156,ENSG00000112038,ENSG00000167614,ENSG00000158014,ENSG00000196296,ENSG00000182255,ENSG00000169282,ENSG00000117834,ENSG00000149575,ENSG00000168003,ENSG00000124134,ENSG00000166762,ENSG00000011083,ENSG00000184261,ENSG00000135519…
GO:MF	inorganic molecular entity transmembrane transporter activity	GO:0015318	FALSE	1.2275320052676189e-12	11.910967175759035	680	1921	131	20195	ENSG00000151704,ENSG00000074855,ENSG00000069431,ENSG00000111199,ENSG00000134160,ENSG00000165548,ENSG00000151067,ENSG00000120251,ENSG00000164418,ENSG00000023839,ENSG00000158296,ENSG00000163873,ENSG00000184156,ENSG00000112038,ENSG00000167614,ENSG00000158014,ENSG00000196296,ENSG00000182255,ENSG00000169282,ENSG00000117834,ENSG00000149575,ENSG00000168003,ENSG00000124134,ENSG00000166762,ENSG00000011083…
GO:MF	monoatomic cation transmembrane transporter activity	GO:0008324	FALSE	1.6977581655901502e-12	11.77012417206003	603	1921	120	20195	ENSG00000151704,ENSG00000069431,ENSG00000111199,ENSG00000134160,ENSG00000165548,ENSG00000151067,ENSG00000164418,ENSG00000158296,ENSG00000163873,ENSG00000184156,ENSG00000112038,ENSG00000167614,ENSG00000158014,ENSG00000196296,ENSG00000182255,ENSG00000169282,ENSG00000117834,ENSG00000149575,ENSG00000168003,ENSG00000124134,ENSG00000170289,ENSG00000166762,ENSG00000011083,ENSG00000184261,ENSG00000135519…
GO:MF	channel activity	GO:0015267	FALSE	3.312854042019611e-11	10.47979769787652	498	1921	102	20195	ENSG00000151704,ENSG00000074855,ENSG00000069431,ENSG00000111199,ENSG00000134160,ENSG00000165548,ENSG00000151067,ENSG00000120251,ENSG00000164418,ENSG00000121634,ENSG00000163873,ENSG00000184156,ENSG00000112038,ENSG00000167614,ENSG00000159248,ENSG00000182255,ENSG00000169282,ENSG00000149575,ENSG00000124134,ENSG00000170289,ENSG00000166762,ENSG00000184261,ENSG00000135519,ENSG00000196218,ENSG00000170537…
GO:MF	monoatomic ion channel activity	GO:0005216	FALSE	3.6445528982924916e-11	10.438355741890378	443	1921	94	20195	ENSG00000151704,ENSG00000074855,ENSG00000069431,ENSG00000111199,ENSG00000134160,ENSG00000165548,ENSG00000151067,ENSG00000120251,ENSG00000164418,ENSG00000163873,ENSG00000184156,ENSG00000112038,ENSG00000167614,ENSG00000182255,ENSG00000169282,ENSG00000149575,ENSG00000124134,ENSG00000170289,ENSG00000166762,ENSG00000184261,ENSG00000135519,ENSG00000196218,ENSG00000170537,ENSG00000091664,ENSG00000161509…
GO:MF	passive transmembrane transporter activity	GO:0022803	FALSE	3.7856014772953196e-11	10.421865107572799	499	1921	102	20195	ENSG00000151704,ENSG00000074855,ENSG00000069431,ENSG00000111199,ENSG00000134160,ENSG00000165548,ENSG00000151067,ENSG00000120251,ENSG00000164418,ENSG00000121634,ENSG00000163873,ENSG00000184156,ENSG00000112038,ENSG00000167614,ENSG00000159248,ENSG00000182255,ENSG00000169282,ENSG00000149575,ENSG00000124134,ENSG00000170289,ENSG00000166762,ENSG00000184261,ENSG00000135519,ENSG00000196218,ENSG00000170537…
GO:MF	monoatomic ion gated channel activity	GO:0022839	FALSE	2.644623935622206e-10	9.577636075725497	328	1921	75	20195	ENSG00000151704,ENSG00000069431,ENSG00000111199,ENSG00000134160,ENSG00000165548,ENSG00000151067,ENSG00000120251,ENSG00000164418,ENSG00000163873,ENSG00000184156,ENSG00000112038,ENSG00000182255,ENSG00000169282,ENSG00000149575,ENSG00000124134,ENSG00000170289,ENSG00000166762,ENSG00000184261,ENSG00000135519,ENSG00000196218,ENSG00000170537,ENSG00000161509,ENSG00000198626,ENSG00000162572,ENSG00000107147…
GO:MF	monoatomic ion transmembrane transporter activity	GO:0015075	FALSE	2.786813288345863e-10	9.554892127288637	729	1921	131	20195	ENSG00000151704,ENSG00000074855,ENSG00000069431,ENSG00000111199,ENSG00000134160,ENSG00000165548,ENSG00000151067,ENSG00000120251,ENSG00000164418,ENSG00000158296,ENSG00000163873,ENSG00000184156,ENSG00000112038,ENSG00000167614,ENSG00000158014,ENSG00000196296,ENSG00000182255,ENSG00000169282,ENSG00000117834,ENSG00000149575,ENSG00000168003,ENSG00000124134,ENSG00000170289,ENSG00000166762,ENSG00000011083…
GO:MF	gated channel activity	GO:0022836	FALSE	3.6622899394829854e-10	9.436247276054809	330	1921	75	20195	ENSG00000151704,ENSG00000069431,ENSG00000111199,ENSG00000134160,ENSG00000165548,ENSG00000151067,ENSG00000120251,ENSG00000164418,ENSG00000163873,ENSG00000184156,ENSG00000112038,ENSG00000182255,ENSG00000169282,ENSG00000149575,ENSG00000124134,ENSG00000170289,ENSG00000166762,ENSG00000184261,ENSG00000135519,ENSG00000196218,ENSG00000170537,ENSG00000161509,ENSG00000198626,ENSG00000162572,ENSG00000107147…
GO:MF	transmembrane transporter activity	GO:0022857	FALSE	8.882131347545461e-10	9.051482808837143	1121	1921	179	20195	ENSG00000151704,ENSG00000003989,ENSG00000074855,ENSG00000069431,ENSG00000111199,ENSG00000134160,ENSG00000140323,ENSG00000165548,ENSG00000151067,ENSG00000120251,ENSG00000164418,ENSG00000023839,ENSG00000110628,ENSG00000158296,ENSG00000121634,ENSG00000119946,ENSG00000163873,ENSG00000184156,ENSG00000112038,ENSG00000167614,ENSG00000149577,ENSG00000158014,ENSG00000159248,ENSG00000163959,ENSG00000196296…
GO:MF	transporter activity	GO:0005215	FALSE	3.900463050860746e-9	8.408883831820633	1231	1921	190	20195	ENSG00000151704,ENSG00000003989,ENSG00000074855,ENSG00000069431,ENSG00000111199,ENSG00000134160,ENSG00000140323,ENSG00000165548,ENSG00000151067,ENSG00000120251,ENSG00000164418,ENSG00000023839,ENSG00000110628,ENSG00000158296,ENSG00000015520,ENSG00000121634,ENSG00000119946,ENSG00000163873,ENSG00000184156,ENSG00000112038,ENSG00000167614,ENSG00000149577,ENSG00000158014,ENSG00000159248,ENSG00000163959…
GO:MF	voltage-gated monoatomic ion channel activity	GO:0005244	FALSE	2.7969625811815532e-8	7.553313343744695	201	1921	51	20195	ENSG00000151704,ENSG00000069431,ENSG00000151067,ENSG00000184156,ENSG00000112038,ENSG00000182255,ENSG00000169282,ENSG00000149575,ENSG00000124134,ENSG00000166762,ENSG00000184261,ENSG00000135519,ENSG00000196218,ENSG00000161509,ENSG00000107147,ENSG00000186815,ENSG00000170745,ENSG00000182450,ENSG00000157551,ENSG00000006283,ENSG00000140015,ENSG00000116396,ENSG00000176884,ENSG00000187486,ENSG00000156113…
GO:MF	voltage-gated channel activity	GO:0022832	FALSE	4.128901981894267e-8	7.384165426940682	203	1921	51	20195	ENSG00000151704,ENSG00000069431,ENSG00000151067,ENSG00000184156,ENSG00000112038,ENSG00000182255,ENSG00000169282,ENSG00000149575,ENSG00000124134,ENSG00000166762,ENSG00000184261,ENSG00000135519,ENSG00000196218,ENSG00000161509,ENSG00000107147,ENSG00000186815,ENSG00000170745,ENSG00000182450,ENSG00000157551,ENSG00000006283,ENSG00000140015,ENSG00000116396,ENSG00000176884,ENSG00000187486,ENSG00000156113…
GO:MF	voltage-gated monoatomic cation channel activity	GO:0022843	FALSE	1.8581020818323862e-7	6.730930430084751	144	1921	40	20195	ENSG00000151704,ENSG00000069431,ENSG00000151067,ENSG00000184156,ENSG00000112038,ENSG00000182255,ENSG00000169282,ENSG00000149575,ENSG00000124134,ENSG00000184261,ENSG00000135519,ENSG00000196218,ENSG00000107147,ENSG00000170745,ENSG00000182450,ENSG00000157551,ENSG00000006283,ENSG00000140015,ENSG00000116396,ENSG00000187486,ENSG00000156113,ENSG00000130433,ENSG00000162687,ENSG00000152049,ENSG00000170049…
GO:MF	extracellular matrix structural constituent	GO:0005201	TRUE	1.9514972965178526e-7	6.7096320460266945	174	1921	45	20195	ENSG00000142449,ENSG00000138315,ENSG00000133110,ENSG00000138759,ENSG00000142173,ENSG00000103310,ENSG00000196878,ENSG00000119681,ENSG00000138829,ENSG00000179403,ENSG00000178522,ENSG00000170044,ENSG00000197467,ENSG00000041982,ENSG00000164692,ENSG00000142156,ENSG00000112280,ENSG00000162510,ENSG00000168477,ENSG00000138615,ENSG00000142910,ENSG00000142798,ENSG00000187498,ENSG00000115380,ENSG00000163703…
GO:MF	protein binding	GO:0005515	TRUE	0.0000015605806567085503	5.806713780437786	14881	1921	1521	20195	ENSG00000162493,ENSG00000005102,ENSG00000173212,ENSG00000249467,ENSG00000188818,ENSG00000100802,ENSG00000184828,ENSG00000183087,ENSG00000165695,ENSG00000005884,ENSG00000148704,ENSG00000111846,ENSG00000177646,ENSG00000137824,ENSG00000079841,ENSG00000196581,ENSG00000164398,ENSG00000100505,ENSG00000129990,ENSG00000100321,ENSG00000109956,ENSG00000150676,ENSG00000136848,ENSG00000160200,ENSG00000179071…
GO:MF	calcium ion transmembrane transporter activity	GO:0015085	FALSE	0.000002432851292998559	5.613884436323558	132	1921	36	20195	ENSG00000111199,ENSG00000134160,ENSG00000151067,ENSG00000112038,ENSG00000196296,ENSG00000168003,ENSG00000166762,ENSG00000196218,ENSG00000161509,ENSG00000127412,ENSG00000198626,ENSG00000186815,ENSG00000006283,ENSG00000157087,ENSG00000176884,ENSG00000130433,ENSG00000198785,ENSG00000175344,ENSG00000166473,ENSG00000083067,ENSG00000141837,ENSG00000074621,ENSG00000138741,ENSG00000105605,ENSG00000081248…
GO:MF	potassium ion transmembrane transporter activity	GO:0015079	FALSE	0.000007751087097524103	5.11063738299733	162	1921	40	20195	ENSG00000151704,ENSG00000069431,ENSG00000164418,ENSG00000163873,ENSG00000184156,ENSG00000182255,ENSG00000169282,ENSG00000149575,ENSG00000124134,ENSG00000184261,ENSG00000135519,ENSG00000105675,ENSG00000091664,ENSG00000107147,ENSG00000170745,ENSG00000182450,ENSG00000157551,ENSG00000140015,ENSG00000018625,ENSG00000116396,ENSG00000150403,ENSG00000187486,ENSG00000156113,ENSG00000146828,ENSG00000162687…
GO:MF	cation binding	GO:0043169	FALSE	0.000007933729944506362	5.1005225865196415	4410	1921	518	20195	ENSG00000137573,ENSG00000184828,ENSG00000183087,ENSG00000165695,ENSG00000005884,ENSG00000158089,ENSG00000144583,ENSG00000079841,ENSG00000142449,ENSG00000100505,ENSG00000129990,ENSG00000109956,ENSG00000160200,ENSG00000124613,ENSG00000105278,ENSG00000074047,ENSG00000111199,ENSG00000123119,ENSG00000151067,ENSG00000113555,ENSG00000150471,ENSG00000095713,ENSG00000129467,ENSG00000160339,ENSG00000138315…
GO:MF	metal ion binding	GO:0046872	FALSE	0.000009170656211753522	5.037599587018421	4317	1921	508	20195	ENSG00000137573,ENSG00000184828,ENSG00000183087,ENSG00000005884,ENSG00000158089,ENSG00000144583,ENSG00000079841,ENSG00000142449,ENSG00000100505,ENSG00000129990,ENSG00000109956,ENSG00000160200,ENSG00000124613,ENSG00000105278,ENSG00000074047,ENSG00000111199,ENSG00000123119,ENSG00000151067,ENSG00000113555,ENSG00000150471,ENSG00000095713,ENSG00000129467,ENSG00000160339,ENSG00000138315,ENSG00000143126…
GO:MF	sodium ion transmembrane transporter activity	GO:0015081	FALSE	0.00001716213568378976	4.765428668819958	160	1921	39	20195	ENSG00000164418,ENSG00000158296,ENSG00000163873,ENSG00000117834,ENSG00000149575,ENSG00000168003,ENSG00000011083,ENSG00000105675,ENSG00000091664,ENSG00000036565,ENSG00000162572,ENSG00000186815,ENSG00000006283,ENSG00000175003,ENSG00000018625,ENSG00000106688,ENSG00000125255,ENSG00000111319,ENSG00000079215,ENSG00000130821,ENSG00000188338,ENSG00000164038,ENSG00000074621,ENSG00000196876,ENSG00000135750…
GO:MF	voltage-gated potassium channel activity	GO:0005249	FALSE	0.000017493936038477295	4.757112465680037	100	1921	29	20195	ENSG00000151704,ENSG00000069431,ENSG00000184156,ENSG00000182255,ENSG00000169282,ENSG00000149575,ENSG00000124134,ENSG00000184261,ENSG00000135519,ENSG00000107147,ENSG00000170745,ENSG00000182450,ENSG00000157551,ENSG00000140015,ENSG00000116396,ENSG00000187486,ENSG00000156113,ENSG00000162687,ENSG00000152049,ENSG00000170049,ENSG00000104848,ENSG00000162975,ENSG00000135750,ENSG00000177301,ENSG00000120049…
GO:MF	transmembrane receptor protein tyrosine phosphatase activity	GO:0005001	TRUE	0.000024633556867206155	4.608472875360547	17	1921	11	20195	ENSG00000152894,ENSG00000155093,ENSG00000127329,ENSG00000106278,ENSG00000142949,ENSG00000196090,ENSG00000060656,ENSG00000173482,ENSG00000153233,ENSG00000151490,ENSG00000144724
GO:MF	transmembrane receptor protein phosphatase activity	GO:0019198	FALSE	0.000024633556867206155	4.608472875360547	17	1921	11	20195	ENSG00000152894,ENSG00000155093,ENSG00000127329,ENSG00000106278,ENSG00000142949,ENSG00000196090,ENSG00000060656,ENSG00000173482,ENSG00000153233,ENSG00000151490,ENSG00000144724
GO:MF	potassium channel activity	GO:0005267	FALSE	0.000025361741011081377	4.59582093669123	125	1921	33	20195	ENSG00000151704,ENSG00000069431,ENSG00000164418,ENSG00000163873,ENSG00000184156,ENSG00000182255,ENSG00000169282,ENSG00000149575,ENSG00000124134,ENSG00000184261,ENSG00000135519,ENSG00000107147,ENSG00000170745,ENSG00000182450,ENSG00000157551,ENSG00000140015,ENSG00000116396,ENSG00000187486,ENSG00000156113,ENSG00000162687,ENSG00000152049,ENSG00000170049,ENSG00000104848,ENSG00000162975,ENSG00000135750…
GO:MF	calcium channel activity	GO:0005262	FALSE	0.00004771485655345023	4.321346377467022	116	1921	31	20195	ENSG00000111199,ENSG00000134160,ENSG00000151067,ENSG00000112038,ENSG00000166762,ENSG00000196218,ENSG00000161509,ENSG00000127412,ENSG00000198626,ENSG00000186815,ENSG00000006283,ENSG00000176884,ENSG00000130433,ENSG00000198785,ENSG00000175344,ENSG00000166473,ENSG00000083067,ENSG00000141837,ENSG00000074621,ENSG00000138741,ENSG00000105605,ENSG00000081248,ENSG00000185933,ENSG00000204442,ENSG00000107593…
GO:MF	ion binding	GO:0043167	FALSE	0.0001215658881114071	3.9151882727878595	6120	1921	681	20195	ENSG00000151704,ENSG00000137573,ENSG00000184828,ENSG00000183087,ENSG00000165695,ENSG00000005884,ENSG00000158089,ENSG00000144583,ENSG00000177646,ENSG00000079841,ENSG00000142449,ENSG00000164398,ENSG00000100505,ENSG00000129990,ENSG00000109956,ENSG00000160200,ENSG00000069431,ENSG00000124613,ENSG00000105278,ENSG00000074047,ENSG00000111199,ENSG00000010932,ENSG00000123119,ENSG00000151067,ENSG00000027644…
GO:MF	peptide receptor activity	GO:0001653	TRUE	0.0009366525944341451	3.028421459589146	125	1921	30	20195	ENSG00000169418,ENSG00000112038,ENSG00000168398,ENSG00000187258,ENSG00000215644,ENSG00000174885,ENSG00000258839,ENSG00000148734,ENSG00000132518,ENSG00000004948,ENSG00000108018,ENSG00000171049,ENSG00000065325,ENSG00000184985,ENSG00000164128,ENSG00000112164,ENSG00000278195,ENSG00000101188,ENSG00000162009,ENSG00000132911,ENSG00000069482,ENSG00000164220,ENSG00000010310,ENSG00000101890,ENSG00000078549…
GO:MF	sodium channel activity	GO:0005272	FALSE	0.0015960073656232062	2.7969651086982386	46	1921	16	20195	ENSG00000164418,ENSG00000163873,ENSG00000149575,ENSG00000162572,ENSG00000186815,ENSG00000006283,ENSG00000111319,ENSG00000196876,ENSG00000135750,ENSG00000183873,ENSG00000107593,ENSG00000162341,ENSG00000168356,ENSG00000185313,ENSG00000007314,ENSG00000144285
GO:MF	G protein-coupled peptide receptor activity	GO:0008528	FALSE	0.003114563593082306	2.5066027972853364	119	1921	28	20195	ENSG00000169418,ENSG00000112038,ENSG00000168398,ENSG00000187258,ENSG00000215644,ENSG00000174885,ENSG00000258839,ENSG00000148734,ENSG00000004948,ENSG00000108018,ENSG00000171049,ENSG00000065325,ENSG00000184985,ENSG00000164128,ENSG00000112164,ENSG00000278195,ENSG00000101188,ENSG00000162009,ENSG00000132911,ENSG00000069482,ENSG00000164220,ENSG00000010310,ENSG00000078549,ENSG00000170775,ENSG00000106018…
GO:MF	glycosaminoglycan binding	GO:0005539	TRUE	0.01532281130955978	1.8146615464385343	244	1921	44	20195	ENSG00000137573,ENSG00000136235,ENSG00000205336,ENSG00000173376,ENSG00000127418,ENSG00000154734,ENSG00000133110,ENSG00000198670,ENSG00000119681,ENSG00000166159,ENSG00000161031,ENSG00000180875,ENSG00000197467,ENSG00000147655,ENSG00000145147,ENSG00000184347,ENSG00000143954,ENSG00000204381,ENSG00000077782,ENSG00000168477,ENSG00000009694,ENSG00000112902,ENSG00000127507,ENSG00000165973,ENSG00000101144…
GO:MF	signaling receptor activity	GO:0038023	FALSE	0.018619667728854847	1.7300280733446003	1494	1921	188	20195	ENSG00000069431,ENSG00000111452,ENSG00000154133,ENSG00000147255,ENSG00000111199,ENSG00000164050,ENSG00000165548,ENSG00000120251,ENSG00000027644,ENSG00000171105,ENSG00000150471,ENSG00000164082,ENSG00000143126,ENSG00000183389,ENSG00000205336,ENSG00000180720,ENSG00000127418,ENSG00000164418,ENSG00000204694,ENSG00000169418,ENSG00000170927,ENSG00000088812,ENSG00000172519,ENSG00000168546,ENSG00000110400…
GO:MF	molecular transducer activity	GO:0060089	FALSE	0.018619667728854847	1.7300280733446003	1494	1921	188	20195	ENSG00000069431,ENSG00000111452,ENSG00000154133,ENSG00000147255,ENSG00000111199,ENSG00000164050,ENSG00000165548,ENSG00000120251,ENSG00000027644,ENSG00000171105,ENSG00000150471,ENSG00000164082,ENSG00000143126,ENSG00000183389,ENSG00000205336,ENSG00000180720,ENSG00000127418,ENSG00000164418,ENSG00000204694,ENSG00000169418,ENSG00000170927,ENSG00000088812,ENSG00000172519,ENSG00000168546,ENSG00000110400…
GO:MF	phosphorus-oxygen lyase activity	GO:0016849	TRUE	0.020277453086482353	1.692986594701089	24	1921	10	20195	ENSG00000129467,ENSG00000169418,ENSG00000109743,ENSG00000132518,ENSG00000138031,ENSG00000026297,ENSG00000101890,ENSG00000174233,ENSG00000004468,ENSG00000152402
GO:MF	ion channel regulator activity	GO:0099106	TRUE	0.02460695734218274	1.6089420836232167	153	1921	31	20195	ENSG00000069431,ENSG00000164082,ENSG00000175497,ENSG00000169282,ENSG00000149575,ENSG00000139890,ENSG00000124134,ENSG00000052344,ENSG00000157782,ENSG00000146802,ENSG00000137731,ENSG00000169174,ENSG00000165912,ENSG00000175544,ENSG00000179915,ENSG00000170745,ENSG00000187486,ENSG00000130433,ENSG00000266964,ENSG00000175344,ENSG00000152049,ENSG00000089250,ENSG00000170049,ENSG00000106927,ENSG00000129682…
GO:MF	collagen binding	GO:0005518	TRUE	0.04265477202895912	1.370032374815077	70	1921	18	20195	ENSG00000005884,ENSG00000205336,ENSG00000142173,ENSG00000141696,ENSG00000142156,ENSG00000101665,ENSG00000168477,ENSG00000172061,ENSG00000183287,ENSG00000169604,ENSG00000174348,ENSG00000030304,ENSG00000011465,ENSG00000213949,ENSG00000154175,ENSG00000115414,ENSG00000080573,ENSG00000143387
GO:MF	channel regulator activity	GO:0016247	FALSE	0.046581132774187926	1.3317899543673057	158	1921	31	20195	ENSG00000069431,ENSG00000164082,ENSG00000175497,ENSG00000169282,ENSG00000149575,ENSG00000139890,ENSG00000124134,ENSG00000052344,ENSG00000157782,ENSG00000146802,ENSG00000137731,ENSG00000169174,ENSG00000165912,ENSG00000175544,ENSG00000179915,ENSG00000170745,ENSG00000187486,ENSG00000130433,ENSG00000266964,ENSG00000175344,ENSG00000152049,ENSG00000089250,ENSG00000170049,ENSG00000106927,ENSG00000129682…
GO:MF	heparin binding	GO:0008201	FALSE	0.049539760720375824	1.3050460954100804	173	1921	33	20195	ENSG00000136235,ENSG00000205336,ENSG00000173376,ENSG00000127418,ENSG00000154734,ENSG00000133110,ENSG00000198670,ENSG00000119681,ENSG00000166159,ENSG00000180875,ENSG00000197467,ENSG00000147655,ENSG00000145147,ENSG00000184347,ENSG00000077782,ENSG00000168477,ENSG00000009694,ENSG00000165973,ENSG00000101144,ENSG00000058085,ENSG00000134917,ENSG00000142949,ENSG00000163956,ENSG00000164855,ENSG00000114279…
GO:BP	multicellular organismal process	GO:0032501	TRUE	6.002398099997554e-37	36.22167520402969	7716	1868	951	21110	ENSG00000162493,ENSG00000005102,ENSG00000137573,ENSG00000003989,ENSG00000242866,ENSG00000183087,ENSG00000165695,ENSG00000005884,ENSG00000148704,ENSG00000111846,ENSG00000079841,ENSG00000196581,ENSG00000164398,ENSG00000109956,ENSG00000136848,ENSG00000160200,ENSG00000069431,ENSG00000037965,ENSG00000277893,ENSG00000105538,ENSG00000167751,ENSG00000165379,ENSG00000154133,ENSG00000171533,ENSG00000074047…
GO:BP	anatomical structure development	GO:0048856	FALSE	6.070379725079507e-30	29.216784141322005	5896	1868	751	21110	ENSG00000162493,ENSG00000005102,ENSG00000137573,ENSG00000242866,ENSG00000100802,ENSG00000183087,ENSG00000165695,ENSG00000005884,ENSG00000148704,ENSG00000111846,ENSG00000079841,ENSG00000196581,ENSG00000142449,ENSG00000164398,ENSG00000136848,ENSG00000160200,ENSG00000037965,ENSG00000277893,ENSG00000105538,ENSG00000165379,ENSG00000154133,ENSG00000171533,ENSG00000074047,ENSG00000111199,ENSG00000072840…
GO:BP	developmental process	GO:0032502	FALSE	1.8906339773659297e-27	26.72339254148629	6489	1868	799	21110	ENSG00000162493,ENSG00000005102,ENSG00000137573,ENSG00000242866,ENSG00000100802,ENSG00000184828,ENSG00000183087,ENSG00000165695,ENSG00000005884,ENSG00000148704,ENSG00000111846,ENSG00000137824,ENSG00000079841,ENSG00000196581,ENSG00000142449,ENSG00000164398,ENSG00000136848,ENSG00000160200,ENSG00000037965,ENSG00000277893,ENSG00000105538,ENSG00000165379,ENSG00000154133,ENSG00000171533,ENSG00000074047…
GO:BP	system development	GO:0048731	FALSE	2.659423225279803e-27	26.575212542782246	3987	1868	548	21110	ENSG00000162493,ENSG00000137573,ENSG00000242866,ENSG00000183087,ENSG00000165695,ENSG00000005884,ENSG00000148704,ENSG00000079841,ENSG00000164398,ENSG00000136848,ENSG00000160200,ENSG00000037965,ENSG00000277893,ENSG00000105538,ENSG00000165379,ENSG00000154133,ENSG00000171533,ENSG00000074047,ENSG00000111199,ENSG00000072840,ENSG00000164050,ENSG00000146122,ENSG00000151067,ENSG00000113555,ENSG00000171105…
GO:BP	animal organ development	GO:0048513	FALSE	5.055981183896356e-26	25.296194550972743	3128	1868	452	21110	ENSG00000162493,ENSG00000005102,ENSG00000137573,ENSG00000242866,ENSG00000183087,ENSG00000165695,ENSG00000005884,ENSG00000148704,ENSG00000111846,ENSG00000196581,ENSG00000136848,ENSG00000160200,ENSG00000037965,ENSG00000277893,ENSG00000074047,ENSG00000111199,ENSG00000072840,ENSG00000164050,ENSG00000146122,ENSG00000151067,ENSG00000113555,ENSG00000185022,ENSG00000171105,ENSG00000133454,ENSG00000150471…
GO:BP	multicellular organism development	GO:0007275	FALSE	4.584122658580367e-24	23.338743770353073	4658	1868	605	21110	ENSG00000162493,ENSG00000005102,ENSG00000137573,ENSG00000242866,ENSG00000183087,ENSG00000165695,ENSG00000005884,ENSG00000148704,ENSG00000111846,ENSG00000079841,ENSG00000196581,ENSG00000164398,ENSG00000136848,ENSG00000160200,ENSG00000037965,ENSG00000277893,ENSG00000105538,ENSG00000165379,ENSG00000154133,ENSG00000171533,ENSG00000074047,ENSG00000111199,ENSG00000072840,ENSG00000164050,ENSG00000146122…
GO:BP	nervous system development	GO:0007399	FALSE	1.6894996414308703e-21	20.772241896061097	2547	1868	373	21110	ENSG00000137573,ENSG00000242866,ENSG00000183087,ENSG00000165695,ENSG00000005884,ENSG00000148704,ENSG00000079841,ENSG00000164398,ENSG00000136848,ENSG00000160200,ENSG00000037965,ENSG00000277893,ENSG00000165379,ENSG00000154133,ENSG00000171533,ENSG00000074047,ENSG00000111199,ENSG00000164050,ENSG00000146122,ENSG00000113555,ENSG00000168280,ENSG00000150471,ENSG00000095713,ENSG00000143126,ENSG00000034971…
GO:BP	anatomical structure morphogenesis	GO:0009653	FALSE	6.991720326805365e-21	20.155415952077654	2712	1868	389	21110	ENSG00000162493,ENSG00000005102,ENSG00000137573,ENSG00000242866,ENSG00000005884,ENSG00000148704,ENSG00000079841,ENSG00000196581,ENSG00000142449,ENSG00000136848,ENSG00000160200,ENSG00000037965,ENSG00000105538,ENSG00000154133,ENSG00000171533,ENSG00000074047,ENSG00000111199,ENSG00000164050,ENSG00000151067,ENSG00000171105,ENSG00000168280,ENSG00000133454,ENSG00000136235,ENSG00000143126,ENSG00000100884…
GO:BP	metal ion transport	GO:0030001	FALSE	4.809518338939649e-20	19.31789841493903	898	1868	173	21110	ENSG00000151704,ENSG00000183087,ENSG00000069431,ENSG00000111199,ENSG00000134160,ENSG00000151067,ENSG00000101448,ENSG00000151320,ENSG00000158296,ENSG00000175497,ENSG00000113739,ENSG00000110400,ENSG00000184156,ENSG00000112038,ENSG00000167614,ENSG00000158014,ENSG00000196296,ENSG00000182255,ENSG00000169282,ENSG00000117834,ENSG00000149575,ENSG00000168003,ENSG00000077522,ENSG00000112425,ENSG00000124134…
GO:BP	cell differentiation	GO:0030154	FALSE	5.856033361683e-20	19.232396457777266	4318	1868	554	21110	ENSG00000162493,ENSG00000005102,ENSG00000137573,ENSG00000242866,ENSG00000100802,ENSG00000184828,ENSG00000183087,ENSG00000005884,ENSG00000148704,ENSG00000111846,ENSG00000137824,ENSG00000079841,ENSG00000196581,ENSG00000164398,ENSG00000136848,ENSG00000037965,ENSG00000277893,ENSG00000105538,ENSG00000154133,ENSG00000171533,ENSG00000074047,ENSG00000111199,ENSG00000154438,ENSG00000164050,ENSG00000146122…
GO:BP	monoatomic cation transport	GO:0006812	FALSE	7.630656936890705e-20	19.1174380712476	1064	1868	194	21110	ENSG00000151704,ENSG00000183087,ENSG00000069431,ENSG00000111199,ENSG00000134160,ENSG00000165548,ENSG00000151067,ENSG00000101448,ENSG00000162877,ENSG00000151320,ENSG00000110628,ENSG00000158296,ENSG00000175497,ENSG00000113739,ENSG00000110400,ENSG00000184156,ENSG00000112038,ENSG00000167614,ENSG00000158014,ENSG00000196296,ENSG00000182255,ENSG00000169282,ENSG00000117834,ENSG00000149575,ENSG00000168003…
GO:BP	cellular developmental process	GO:0048869	FALSE	1.4432317339073723e-19	18.84066393039156	4344	1868	555	21110	ENSG00000162493,ENSG00000005102,ENSG00000137573,ENSG00000242866,ENSG00000100802,ENSG00000184828,ENSG00000183087,ENSG00000005884,ENSG00000148704,ENSG00000111846,ENSG00000137824,ENSG00000079841,ENSG00000196581,ENSG00000164398,ENSG00000136848,ENSG00000037965,ENSG00000277893,ENSG00000105538,ENSG00000154133,ENSG00000171533,ENSG00000074047,ENSG00000111199,ENSG00000154438,ENSG00000164050,ENSG00000146122…
GO:BP	monoatomic cation transmembrane transport	GO:0098655	FALSE	2.8786470131073186e-19	18.540811586132104	859	1868	166	21110	ENSG00000151704,ENSG00000183087,ENSG00000069431,ENSG00000111199,ENSG00000134160,ENSG00000165548,ENSG00000151067,ENSG00000162877,ENSG00000151320,ENSG00000110628,ENSG00000175497,ENSG00000184156,ENSG00000112038,ENSG00000167614,ENSG00000158014,ENSG00000196296,ENSG00000182255,ENSG00000169282,ENSG00000149575,ENSG00000168003,ENSG00000077522,ENSG00000124134,ENSG00000170289,ENSG00000166762,ENSG00000187258…
GO:BP	monoatomic ion transport	GO:0006811	FALSE	6.05023367935996e-18	17.21822785118279	1274	1868	215	21110	ENSG00000151704,ENSG00000183087,ENSG00000074855,ENSG00000069431,ENSG00000111199,ENSG00000134160,ENSG00000165548,ENSG00000151067,ENSG00000120251,ENSG00000101448,ENSG00000162877,ENSG00000164418,ENSG00000151320,ENSG00000110628,ENSG00000158296,ENSG00000175497,ENSG00000119946,ENSG00000113739,ENSG00000110400,ENSG00000163873,ENSG00000184156,ENSG00000112038,ENSG00000167614,ENSG00000158014,ENSG00000196296…
GO:BP	tissue development	GO:0009888	FALSE	1.0082758921482593e-17	16.996420616657083	2008	1868	300	21110	ENSG00000162493,ENSG00000005102,ENSG00000137573,ENSG00000242866,ENSG00000183087,ENSG00000005884,ENSG00000148704,ENSG00000111846,ENSG00000196581,ENSG00000136848,ENSG00000160200,ENSG00000105538,ENSG00000154133,ENSG00000074047,ENSG00000111199,ENSG00000072840,ENSG00000185022,ENSG00000171105,ENSG00000133454,ENSG00000143126,ENSG00000186442,ENSG00000068024,ENSG00000176887,ENSG00000204020,ENSG00000118898…
GO:BP	generation of neurons	GO:0048699	FALSE	1.0189907000040916e-17	16.991829779639634	1488	1868	240	21110	ENSG00000242866,ENSG00000183087,ENSG00000005884,ENSG00000148704,ENSG00000079841,ENSG00000164398,ENSG00000136848,ENSG00000037965,ENSG00000154133,ENSG00000171533,ENSG00000074047,ENSG00000111199,ENSG00000164050,ENSG00000113555,ENSG00000168280,ENSG00000150471,ENSG00000095713,ENSG00000143126,ENSG00000034971,ENSG00000100884,ENSG00000176887,ENSG00000155980,ENSG00000205336,ENSG00000173376,ENSG00000159387…
GO:BP	neurogenesis	GO:0022008	FALSE	2.758463310866771e-17	16.559332788031806	1705	1868	264	21110	ENSG00000242866,ENSG00000183087,ENSG00000005884,ENSG00000148704,ENSG00000079841,ENSG00000164398,ENSG00000136848,ENSG00000037965,ENSG00000154133,ENSG00000171533,ENSG00000074047,ENSG00000111199,ENSG00000164050,ENSG00000146122,ENSG00000113555,ENSG00000168280,ENSG00000150471,ENSG00000095713,ENSG00000143126,ENSG00000034971,ENSG00000100884,ENSG00000176887,ENSG00000155980,ENSG00000205336,ENSG00000173376…
GO:BP	system process	GO:0003008	FALSE	3.030713252124129e-17	16.51845515202277	2283	1868	329	21110	ENSG00000137573,ENSG00000003989,ENSG00000242866,ENSG00000183087,ENSG00000005884,ENSG00000079841,ENSG00000109956,ENSG00000160200,ENSG00000069431,ENSG00000167751,ENSG00000111199,ENSG00000134160,ENSG00000165548,ENSG00000151067,ENSG00000171105,ENSG00000183389,ENSG00000034971,ENSG00000068024,ENSG00000164418,ENSG00000204694,ENSG00000023839,ENSG00000179142,ENSG00000133055,ENSG00000169418,ENSG00000116544…
GO:BP	animal organ morphogenesis	GO:0009887	FALSE	5.3945074099765955e-17	16.268048206012764	1076	1868	188	21110	ENSG00000137573,ENSG00000242866,ENSG00000196581,ENSG00000160200,ENSG00000037965,ENSG00000074047,ENSG00000111199,ENSG00000171105,ENSG00000143126,ENSG00000176887,ENSG00000127418,ENSG00000138002,ENSG00000170927,ENSG00000164946,ENSG00000154734,ENSG00000088812,ENSG00000218336,ENSG00000153531,ENSG00000138759,ENSG00000130700,ENSG00000151208,ENSG00000110400,ENSG00000138696,ENSG00000107187,ENSG00000160602…
GO:BP	monoatomic ion transmembrane transport	GO:0034220	FALSE	6.70474090750349e-17	16.173618000007107	1030	1868	182	21110	ENSG00000151704,ENSG00000183087,ENSG00000074855,ENSG00000069431,ENSG00000111199,ENSG00000134160,ENSG00000165548,ENSG00000151067,ENSG00000120251,ENSG00000162877,ENSG00000164418,ENSG00000151320,ENSG00000110628,ENSG00000158296,ENSG00000175497,ENSG00000163873,ENSG00000184156,ENSG00000112038,ENSG00000167614,ENSG00000158014,ENSG00000196296,ENSG00000182255,ENSG00000169282,ENSG00000149575,ENSG00000168003…
GO:BP	inorganic cation transmembrane transport	GO:0098662	FALSE	8.001363028431741e-17	16.096836024845054	828	1868	156	21110	ENSG00000151704,ENSG00000183087,ENSG00000069431,ENSG00000111199,ENSG00000134160,ENSG00000151067,ENSG00000162877,ENSG00000151320,ENSG00000110628,ENSG00000175497,ENSG00000184156,ENSG00000112038,ENSG00000167614,ENSG00000158014,ENSG00000196296,ENSG00000182255,ENSG00000169282,ENSG00000149575,ENSG00000168003,ENSG00000077522,ENSG00000124134,ENSG00000166762,ENSG00000187258,ENSG00000011083,ENSG00000157782…
GO:BP	neuron differentiation	GO:0030182	FALSE	2.75684396270164e-16	15.559587814255268	1415	1868	227	21110	ENSG00000242866,ENSG00000005884,ENSG00000148704,ENSG00000079841,ENSG00000136848,ENSG00000037965,ENSG00000154133,ENSG00000171533,ENSG00000074047,ENSG00000111199,ENSG00000164050,ENSG00000113555,ENSG00000168280,ENSG00000095713,ENSG00000143126,ENSG00000034971,ENSG00000100884,ENSG00000176887,ENSG00000155980,ENSG00000173376,ENSG00000159387,ENSG00000138002,ENSG00000140557,ENSG00000091129,ENSG00000123607…
GO:BP	response to stimulus	GO:0050896	FALSE	5.963383170323531e-16	15.224507284665526	9081	1868	987	21110	ENSG00000162493,ENSG00000188818,ENSG00000137573,ENSG00000242866,ENSG00000183087,ENSG00000005884,ENSG00000148704,ENSG00000111846,ENSG00000079841,ENSG00000196581,ENSG00000129990,ENSG00000100321,ENSG00000109956,ENSG00000136848,ENSG00000160200,ENSG00000069431,ENSG00000277893,ENSG00000105538,ENSG00000111452,ENSG00000165379,ENSG00000154133,ENSG00000147255,ENSG00000074047,ENSG00000138442,ENSG00000111199…
GO:BP	transmembrane transport	GO:0055085	FALSE	9.794764994200882e-16	15.009005979571864	1558	1868	242	21110	ENSG00000151704,ENSG00000003989,ENSG00000183087,ENSG00000074855,ENSG00000069431,ENSG00000111199,ENSG00000134160,ENSG00000140323,ENSG00000165548,ENSG00000151067,ENSG00000120251,ENSG00000171105,ENSG00000162877,ENSG00000164418,ENSG00000023839,ENSG00000151320,ENSG00000164362,ENSG00000110628,ENSG00000158296,ENSG00000142920,ENSG00000121634,ENSG00000175497,ENSG00000119946,ENSG00000163873,ENSG00000204314…
GO:BP	inorganic ion transmembrane transport	GO:0098660	FALSE	3.003648620828214e-15	14.522350874251432	922	1868	164	21110	ENSG00000151704,ENSG00000183087,ENSG00000074855,ENSG00000069431,ENSG00000111199,ENSG00000134160,ENSG00000151067,ENSG00000162877,ENSG00000151320,ENSG00000110628,ENSG00000175497,ENSG00000184156,ENSG00000112038,ENSG00000167614,ENSG00000158014,ENSG00000196296,ENSG00000182255,ENSG00000169282,ENSG00000149575,ENSG00000168003,ENSG00000077522,ENSG00000124134,ENSG00000166762,ENSG00000187258,ENSG00000011083…
GO:BP	biological regulation	GO:0065007	FALSE	6.696501857633489e-14	13.17415200635386	12891	1868	1307	21110	ENSG00000162493,ENSG00000005102,ENSG00000188818,ENSG00000151704,ENSG00000137573,ENSG00000100802,ENSG00000184828,ENSG00000183087,ENSG00000005884,ENSG00000148704,ENSG00000111846,ENSG00000079841,ENSG00000196581,ENSG00000129990,ENSG00000100321,ENSG00000136848,ENSG00000160200,ENSG00000069431,ENSG00000037965,ENSG00000277893,ENSG00000105538,ENSG00000124613,ENSG00000167751,ENSG00000111452,ENSG00000165379…
GO:BP	regulation of cellular process	GO:0050794	FALSE	1.466645589256426e-13	12.833674819507612	11108	1868	1153	21110	ENSG00000162493,ENSG00000005102,ENSG00000151704,ENSG00000137573,ENSG00000184828,ENSG00000183087,ENSG00000005884,ENSG00000148704,ENSG00000111846,ENSG00000079841,ENSG00000196581,ENSG00000129990,ENSG00000100321,ENSG00000136848,ENSG00000160200,ENSG00000069431,ENSG00000037965,ENSG00000105538,ENSG00000124613,ENSG00000111452,ENSG00000165379,ENSG00000154133,ENSG00000147255,ENSG00000171533,ENSG00000074047…
GO:BP	cell projection organization	GO:0030030	FALSE	2.0333360504840257e-13	12.691790839359996	1573	1868	236	21110	ENSG00000162493,ENSG00000242866,ENSG00000005884,ENSG00000148704,ENSG00000079841,ENSG00000136848,ENSG00000154133,ENSG00000171533,ENSG00000074047,ENSG00000111199,ENSG00000164050,ENSG00000146122,ENSG00000171105,ENSG00000168280,ENSG00000095713,ENSG00000196169,ENSG00000143126,ENSG00000034971,ENSG00000118690,ENSG00000100884,ENSG00000068024,ENSG00000155980,ENSG00000173376,ENSG00000138002,ENSG00000140557…
GO:BP	cell communication	GO:0007154	FALSE	2.437417366665582e-13	12.613070098833314	6604	1868	745	21110	ENSG00000162493,ENSG00000137573,ENSG00000183087,ENSG00000005884,ENSG00000111846,ENSG00000079841,ENSG00000129990,ENSG00000100321,ENSG00000136848,ENSG00000160200,ENSG00000277893,ENSG00000105538,ENSG00000111452,ENSG00000147255,ENSG00000074047,ENSG00000138442,ENSG00000111199,ENSG00000072840,ENSG00000134160,ENSG00000164050,ENSG00000140323,ENSG00000146122,ENSG00000151067,ENSG00000120251,ENSG00000027644…
GO:BP	plasma membrane bounded cell projection organization	GO:0120036	FALSE	6.197907954981037e-13	12.207754877748341	1535	1868	230	21110	ENSG00000162493,ENSG00000242866,ENSG00000005884,ENSG00000148704,ENSG00000079841,ENSG00000136848,ENSG00000154133,ENSG00000171533,ENSG00000074047,ENSG00000111199,ENSG00000164050,ENSG00000146122,ENSG00000171105,ENSG00000168280,ENSG00000095713,ENSG00000196169,ENSG00000143126,ENSG00000034971,ENSG00000118690,ENSG00000100884,ENSG00000068024,ENSG00000155980,ENSG00000173376,ENSG00000138002,ENSG00000140557…
GO:BP	regulation of monoatomic ion transmembrane transport	GO:0034765	FALSE	8.536550162793523e-13	12.06871760331111	467	1868	98	21110	ENSG00000151704,ENSG00000069431,ENSG00000151067,ENSG00000162877,ENSG00000151320,ENSG00000175497,ENSG00000184156,ENSG00000196296,ENSG00000182255,ENSG00000169282,ENSG00000149575,ENSG00000077522,ENSG00000124134,ENSG00000166762,ENSG00000187258,ENSG00000157782,ENSG00000078401,ENSG00000146802,ENSG00000184261,ENSG00000135519,ENSG00000092529,ENSG00000105675,ENSG00000158286,ENSG00000137731,ENSG00000169174…
GO:BP	cell development	GO:0048468	FALSE	9.125546129253645e-13	12.03974113521955	2763	1868	363	21110	ENSG00000005102,ENSG00000137573,ENSG00000242866,ENSG00000183087,ENSG00000005884,ENSG00000148704,ENSG00000079841,ENSG00000136848,ENSG00000154133,ENSG00000171533,ENSG00000074047,ENSG00000111199,ENSG00000164050,ENSG00000146122,ENSG00000113555,ENSG00000168280,ENSG00000133454,ENSG00000095713,ENSG00000143126,ENSG00000034971,ENSG00000118690,ENSG00000100884,ENSG00000068024,ENSG00000176887,ENSG00000155980…
GO:BP	regulation of biological process	GO:0050789	FALSE	2.2651567090735644e-12	11.644901747058809	12480	1868	1264	21110	ENSG00000162493,ENSG00000005102,ENSG00000188818,ENSG00000151704,ENSG00000137573,ENSG00000100802,ENSG00000184828,ENSG00000183087,ENSG00000005884,ENSG00000148704,ENSG00000111846,ENSG00000079841,ENSG00000196581,ENSG00000129990,ENSG00000100321,ENSG00000136848,ENSG00000160200,ENSG00000069431,ENSG00000037965,ENSG00000277893,ENSG00000105538,ENSG00000124613,ENSG00000111452,ENSG00000165379,ENSG00000154133…
GO:BP	regulation of biological quality	GO:0065008	FALSE	2.563476968050054e-12	11.591170580191088	2964	1868	382	21110	ENSG00000162493,ENSG00000183087,ENSG00000079841,ENSG00000129990,ENSG00000100321,ENSG00000136848,ENSG00000160200,ENSG00000069431,ENSG00000277893,ENSG00000105538,ENSG00000167751,ENSG00000165379,ENSG00000111199,ENSG00000164050,ENSG00000146122,ENSG00000151067,ENSG00000132854,ENSG00000164082,ENSG00000143126,ENSG00000034971,ENSG00000161835,ENSG00000176887,ENSG00000164418,ENSG00000173227,ENSG00000179142…
GO:BP	regulation of monoatomic ion transport	GO:0043269	FALSE	3.0031496126455737e-12	11.522423031328204	594	1868	114	21110	ENSG00000151704,ENSG00000069431,ENSG00000151067,ENSG00000101448,ENSG00000162877,ENSG00000151320,ENSG00000175497,ENSG00000113739,ENSG00000184156,ENSG00000196296,ENSG00000182255,ENSG00000169282,ENSG00000149575,ENSG00000077522,ENSG00000124134,ENSG00000166762,ENSG00000187258,ENSG00000052344,ENSG00000157782,ENSG00000078401,ENSG00000146802,ENSG00000184261,ENSG00000135519,ENSG00000092529,ENSG00000105675…
GO:BP	neuron development	GO:0048666	FALSE	3.946762701451533e-12	11.403758984713747	1144	1868	182	21110	ENSG00000242866,ENSG00000005884,ENSG00000148704,ENSG00000079841,ENSG00000136848,ENSG00000154133,ENSG00000171533,ENSG00000074047,ENSG00000111199,ENSG00000164050,ENSG00000113555,ENSG00000168280,ENSG00000095713,ENSG00000143126,ENSG00000034971,ENSG00000100884,ENSG00000155980,ENSG00000173376,ENSG00000140557,ENSG00000091129,ENSG00000218336,ENSG00000085552,ENSG00000151208,ENSG00000277363,ENSG00000110400…
GO:BP	cell-cell signaling	GO:0007267	FALSE	4.687340337168383e-12	11.329073512195997	1696	1868	245	21110	ENSG00000137573,ENSG00000005884,ENSG00000079841,ENSG00000129990,ENSG00000100321,ENSG00000136848,ENSG00000277893,ENSG00000074047,ENSG00000111199,ENSG00000146122,ENSG00000151067,ENSG00000120251,ENSG00000136235,ENSG00000164082,ENSG00000143126,ENSG00000034971,ENSG00000176887,ENSG00000155980,ENSG00000205336,ENSG00000180720,ENSG00000164418,ENSG00000173227,ENSG00000168824,ENSG00000095752,ENSG00000116544…
GO:BP	signaling	GO:0023052	FALSE	2.693208510362541e-11	10.5697300218598	6493	1868	723	21110	ENSG00000162493,ENSG00000137573,ENSG00000183087,ENSG00000005884,ENSG00000111846,ENSG00000079841,ENSG00000129990,ENSG00000100321,ENSG00000136848,ENSG00000160200,ENSG00000277893,ENSG00000105538,ENSG00000111452,ENSG00000147255,ENSG00000074047,ENSG00000138442,ENSG00000111199,ENSG00000072840,ENSG00000134160,ENSG00000164050,ENSG00000140323,ENSG00000146122,ENSG00000151067,ENSG00000120251,ENSG00000027644…
GO:BP	regulation of transport	GO:0051049	FALSE	3.529857444008056e-11	10.452242833572749	1771	1868	250	21110	ENSG00000151704,ENSG00000183087,ENSG00000079841,ENSG00000129990,ENSG00000069431,ENSG00000151067,ENSG00000171105,ENSG00000160339,ENSG00000164082,ENSG00000101448,ENSG00000161835,ENSG00000176887,ENSG00000162877,ENSG00000173227,ENSG00000095752,ENSG00000169418,ENSG00000151320,ENSG00000164362,ENSG00000122547,ENSG00000123607,ENSG00000142920,ENSG00000175497,ENSG00000113739,ENSG00000120341,ENSG00000277363…
GO:BP	regulation of localization	GO:0032879	FALSE	7.836816904881202e-11	10.105860299733118	2115	1868	286	21110	ENSG00000151704,ENSG00000183087,ENSG00000005884,ENSG00000079841,ENSG00000129990,ENSG00000069431,ENSG00000151067,ENSG00000171105,ENSG00000160339,ENSG00000164082,ENSG00000143126,ENSG00000140950,ENSG00000101448,ENSG00000161835,ENSG00000176887,ENSG00000162877,ENSG00000173227,ENSG00000095752,ENSG00000169418,ENSG00000151320,ENSG00000164362,ENSG00000122547,ENSG00000123607,ENSG00000142920,ENSG00000179046…
GO:BP	cellular component morphogenesis	GO:0032989	FALSE	8.189012946258454e-11	10.086768442296604	796	1868	136	21110	ENSG00000162493,ENSG00000148704,ENSG00000079841,ENSG00000136848,ENSG00000154133,ENSG00000171533,ENSG00000074047,ENSG00000164050,ENSG00000168280,ENSG00000143126,ENSG00000100884,ENSG00000155980,ENSG00000128596,ENSG00000140557,ENSG00000091129,ENSG00000153531,ENSG00000085552,ENSG00000277363,ENSG00000110400,ENSG00000138696,ENSG00000154277,ENSG00000107187,ENSG00000091010,ENSG00000177103,ENSG00000163531…
GO:BP	regulation of transmembrane transport	GO:0034762	FALSE	9.418682195023117e-11	10.026009856810655	592	1868	110	21110	ENSG00000151704,ENSG00000069431,ENSG00000151067,ENSG00000171105,ENSG00000162877,ENSG00000151320,ENSG00000164362,ENSG00000142920,ENSG00000175497,ENSG00000204314,ENSG00000184156,ENSG00000112038,ENSG00000196296,ENSG00000182255,ENSG00000169282,ENSG00000149575,ENSG00000077522,ENSG00000124134,ENSG00000166762,ENSG00000187258,ENSG00000157782,ENSG00000078401,ENSG00000146802,ENSG00000184261,ENSG00000135519…
GO:BP	circulatory system development	GO:0072359	FALSE	2.0033837127391075e-10	9.69823586130786	1123	1868	174	21110	ENSG00000162493,ENSG00000137573,ENSG00000005884,ENSG00000136848,ENSG00000105538,ENSG00000154133,ENSG00000074047,ENSG00000151067,ENSG00000171105,ENSG00000133454,ENSG00000136235,ENSG00000176887,ENSG00000205336,ENSG00000173376,ENSG00000127418,ENSG00000169418,ENSG00000138002,ENSG00000151320,ENSG00000170624,ENSG00000154734,ENSG00000164362,ENSG00000091129,ENSG00000153531,ENSG00000130700,ENSG00000161791…
GO:BP	axon guidance	GO:0007411	FALSE	3.0394531716441985e-10	9.517204543331749	249	1868	61	21110	ENSG00000148704,ENSG00000154133,ENSG00000074047,ENSG00000164050,ENSG00000168280,ENSG00000155980,ENSG00000091129,ENSG00000085552,ENSG00000110400,ENSG00000138696,ENSG00000107187,ENSG00000091010,ENSG00000177103,ENSG00000163531,ENSG00000166159,ENSG00000012171,ENSG00000078401,ENSG00000154342,ENSG00000185070,ENSG00000273706,ENSG00000170381,ENSG00000145147,ENSG00000184347,ENSG00000154358,ENSG00000179915…
GO:BP	neuron projection guidance	GO:0097485	FALSE	3.6799952285639704e-10	9.434152744426939	250	1868	61	21110	ENSG00000148704,ENSG00000154133,ENSG00000074047,ENSG00000164050,ENSG00000168280,ENSG00000155980,ENSG00000091129,ENSG00000085552,ENSG00000110400,ENSG00000138696,ENSG00000107187,ENSG00000091010,ENSG00000177103,ENSG00000163531,ENSG00000166159,ENSG00000012171,ENSG00000078401,ENSG00000154342,ENSG00000185070,ENSG00000273706,ENSG00000170381,ENSG00000145147,ENSG00000184347,ENSG00000154358,ENSG00000179915…
GO:BP	neuron projection development	GO:0031175	FALSE	5.257378494196613e-10	9.279230755714341	990	1868	157	21110	ENSG00000242866,ENSG00000005884,ENSG00000148704,ENSG00000079841,ENSG00000136848,ENSG00000154133,ENSG00000171533,ENSG00000074047,ENSG00000111199,ENSG00000164050,ENSG00000168280,ENSG00000095713,ENSG00000143126,ENSG00000034971,ENSG00000100884,ENSG00000155980,ENSG00000173376,ENSG00000140557,ENSG00000091129,ENSG00000218336,ENSG00000085552,ENSG00000151208,ENSG00000277363,ENSG00000110400,ENSG00000138696…
GO:BP	neuron projection morphogenesis	GO:0048812	FALSE	1.8131418354606323e-9	8.741568221305197	650	1868	114	21110	ENSG00000148704,ENSG00000079841,ENSG00000136848,ENSG00000154133,ENSG00000171533,ENSG00000074047,ENSG00000164050,ENSG00000168280,ENSG00000143126,ENSG00000100884,ENSG00000155980,ENSG00000140557,ENSG00000091129,ENSG00000085552,ENSG00000277363,ENSG00000110400,ENSG00000138696,ENSG00000154277,ENSG00000107187,ENSG00000091010,ENSG00000177103,ENSG00000163531,ENSG00000184486,ENSG00000166159,ENSG00000012171…
GO:BP	cell morphogenesis involved in neuron differentiation	GO:0048667	FALSE	2.5356460171398478e-9	8.595911375211877	590	1868	106	21110	ENSG00000242866,ENSG00000148704,ENSG00000154133,ENSG00000171533,ENSG00000074047,ENSG00000164050,ENSG00000168280,ENSG00000143126,ENSG00000155980,ENSG00000091129,ENSG00000085552,ENSG00000277363,ENSG00000110400,ENSG00000138696,ENSG00000154277,ENSG00000107187,ENSG00000091010,ENSG00000177103,ENSG00000163531,ENSG00000184486,ENSG00000166159,ENSG00000012171,ENSG00000078401,ENSG00000077279,ENSG00000154342…
GO:BP	cell motility	GO:0048870	FALSE	3.1749633611605353e-9	8.498261282068892	1705	1868	235	21110	ENSG00000162493,ENSG00000137573,ENSG00000183087,ENSG00000005884,ENSG00000148704,ENSG00000111846,ENSG00000136848,ENSG00000154133,ENSG00000111199,ENSG00000164050,ENSG00000146122,ENSG00000171105,ENSG00000150471,ENSG00000136235,ENSG00000143126,ENSG00000034971,ENSG00000118690,ENSG00000140950,ENSG00000068024,ENSG00000101448,ENSG00000205336,ENSG00000173376,ENSG00000154734,ENSG00000164362,ENSG00000091129…
GO:BP	plasma membrane bounded cell projection morphogenesis	GO:0120039	FALSE	4.134827312049614e-9	8.383542623714828	666	1868	115	21110	ENSG00000162493,ENSG00000148704,ENSG00000079841,ENSG00000136848,ENSG00000154133,ENSG00000171533,ENSG00000074047,ENSG00000164050,ENSG00000168280,ENSG00000143126,ENSG00000100884,ENSG00000155980,ENSG00000140557,ENSG00000091129,ENSG00000085552,ENSG00000277363,ENSG00000110400,ENSG00000138696,ENSG00000154277,ENSG00000107187,ENSG00000091010,ENSG00000177103,ENSG00000163531,ENSG00000184486,ENSG00000166159…
GO:BP	cell morphogenesis involved in differentiation	GO:0000904	FALSE	6.206944181253402e-9	8.207122160186158	662	1868	114	21110	ENSG00000242866,ENSG00000148704,ENSG00000154133,ENSG00000171533,ENSG00000074047,ENSG00000164050,ENSG00000168280,ENSG00000143126,ENSG00000155980,ENSG00000170927,ENSG00000091129,ENSG00000085552,ENSG00000277363,ENSG00000110400,ENSG00000138696,ENSG00000154277,ENSG00000107187,ENSG00000091010,ENSG00000177103,ENSG00000163531,ENSG00000184486,ENSG00000166159,ENSG00000105976,ENSG00000012171,ENSG00000078401…
GO:BP	circulatory system process	GO:0003013	FALSE	6.698628994850885e-9	8.174014075045282	599	1868	106	21110	ENSG00000003989,ENSG00000183087,ENSG00000160200,ENSG00000069431,ENSG00000167751,ENSG00000111199,ENSG00000151067,ENSG00000171105,ENSG00000068024,ENSG00000023839,ENSG00000179142,ENSG00000169418,ENSG00000170624,ENSG00000158296,ENSG00000198670,ENSG00000196296,ENSG00000168398,ENSG00000149575,ENSG00000071242,ENSG00000137693,ENSG00000096696,ENSG00000162337,ENSG00000078401,ENSG00000215644,ENSG00000196639…
GO:BP	cell projection morphogenesis	GO:0048858	FALSE	6.831782847626221e-9	8.165465946413967	671	1868	115	21110	ENSG00000162493,ENSG00000148704,ENSG00000079841,ENSG00000136848,ENSG00000154133,ENSG00000171533,ENSG00000074047,ENSG00000164050,ENSG00000168280,ENSG00000143126,ENSG00000100884,ENSG00000155980,ENSG00000140557,ENSG00000091129,ENSG00000085552,ENSG00000277363,ENSG00000110400,ENSG00000138696,ENSG00000154277,ENSG00000107187,ENSG00000091010,ENSG00000177103,ENSG00000163531,ENSG00000184486,ENSG00000166159…
GO:BP	cell adhesion	GO:0007155	TRUE	9.02072179924947e-9	8.044758710696488	1530	1868	214	21110	ENSG00000162493,ENSG00000242866,ENSG00000183087,ENSG00000005884,ENSG00000111846,ENSG00000196581,ENSG00000165379,ENSG00000154133,ENSG00000074047,ENSG00000111199,ENSG00000164050,ENSG00000113555,ENSG00000150471,ENSG00000136235,ENSG00000143126,ENSG00000034971,ENSG00000205336,ENSG00000173376,ENSG00000127418,ENSG00000133055,ENSG00000253537,ENSG00000170927,ENSG00000164946,ENSG00000124215,ENSG00000091129…
GO:BP	cell junction organization	GO:0034330	FALSE	1.0029609264944353e-8	7.998715985961037	740	1868	123	21110	ENSG00000005884,ENSG00000136848,ENSG00000165379,ENSG00000111199,ENSG00000164050,ENSG00000171105,ENSG00000150471,ENSG00000034971,ENSG00000100884,ENSG00000116544,ENSG00000140557,ENSG00000170927,ENSG00000091129,ENSG00000137766,ENSG00000170324,ENSG00000085552,ENSG00000151208,ENSG00000277363,ENSG00000110400,ENSG00000181885,ENSG00000204314,ENSG00000070087,ENSG00000178568,ENSG00000163629,ENSG00000163531…
GO:BP	tissue morphogenesis	GO:0048729	FALSE	1.1470970388460481e-8	7.940399841337832	636	1868	110	21110	ENSG00000162493,ENSG00000137573,ENSG00000005884,ENSG00000196581,ENSG00000105538,ENSG00000074047,ENSG00000143126,ENSG00000176887,ENSG00000138002,ENSG00000170927,ENSG00000138759,ENSG00000130700,ENSG00000151208,ENSG00000178568,ENSG00000111602,ENSG00000177000,ENSG00000137203,ENSG00000106004,ENSG00000183421,ENSG00000137693,ENSG00000096696,ENSG00000105976,ENSG00000164066,ENSG00000162337,ENSG00000078401…
GO:BP	localization	GO:0051179	FALSE	1.679732134253957e-8	7.774759969399522	5604	1868	622	21110	ENSG00000188818,ENSG00000151704,ENSG00000003989,ENSG00000183087,ENSG00000005884,ENSG00000074855,ENSG00000079841,ENSG00000129990,ENSG00000100321,ENSG00000069431,ENSG00000171533,ENSG00000111199,ENSG00000134160,ENSG00000140323,ENSG00000165548,ENSG00000151067,ENSG00000120251,ENSG00000171105,ENSG00000168280,ENSG00000136274,ENSG00000160339,ENSG00000164082,ENSG00000143126,ENSG00000173456,ENSG00000140950…
GO:BP	cell part morphogenesis	GO:0032990	FALSE	2.1798096854145515e-8	7.661581422075345	691	1868	116	21110	ENSG00000162493,ENSG00000148704,ENSG00000079841,ENSG00000136848,ENSG00000154133,ENSG00000171533,ENSG00000074047,ENSG00000164050,ENSG00000168280,ENSG00000143126,ENSG00000100884,ENSG00000155980,ENSG00000140557,ENSG00000091129,ENSG00000085552,ENSG00000277363,ENSG00000110400,ENSG00000138696,ENSG00000154277,ENSG00000107187,ENSG00000091010,ENSG00000177103,ENSG00000163531,ENSG00000184486,ENSG00000166159…
GO:BP	pattern specification process	GO:0007389	FALSE	8.168557864102257e-8	7.08785461016845	481	1868	88	21110	ENSG00000005102,ENSG00000037965,ENSG00000074047,ENSG00000146122,ENSG00000143126,ENSG00000205336,ENSG00000138002,ENSG00000123607,ENSG00000130700,ENSG00000158163,ENSG00000138696,ENSG00000107187,ENSG00000160602,ENSG00000178568,ENSG00000105419,ENSG00000203877,ENSG00000177103,ENSG00000106004,ENSG00000125798,ENSG00000164066,ENSG00000162337,ENSG00000078401,ENSG00000198003,ENSG00000154342,ENSG00000158286…
GO:BP	epithelium development	GO:0060429	FALSE	8.442059399057213e-8	7.073551596437471	1231	1868	177	21110	ENSG00000162493,ENSG00000005102,ENSG00000137573,ENSG00000242866,ENSG00000148704,ENSG00000196581,ENSG00000105538,ENSG00000154133,ENSG00000074047,ENSG00000185022,ENSG00000143126,ENSG00000186442,ENSG00000176887,ENSG00000204020,ENSG00000118898,ENSG00000138002,ENSG00000170927,ENSG00000088002,ENSG00000138759,ENSG00000130700,ENSG00000158163,ENSG00000151208,ENSG00000149577,ENSG00000107187,ENSG00000091010…
GO:BP	potassium ion transport	GO:0006813	FALSE	9.463576269222665e-8	7.023944713441218	241	1868	55	21110	ENSG00000151704,ENSG00000069431,ENSG00000151320,ENSG00000175497,ENSG00000184156,ENSG00000182255,ENSG00000169282,ENSG00000077522,ENSG00000124134,ENSG00000184261,ENSG00000135519,ENSG00000105675,ENSG00000158286,ENSG00000137731,ENSG00000165699,ENSG00000091664,ENSG00000107147,ENSG00000170745,ENSG00000182450,ENSG00000157551,ENSG00000140015,ENSG00000018625,ENSG00000116396,ENSG00000150403,ENSG00000187486…
GO:BP	axonogenesis	GO:0007409	FALSE	1.044252058204447e-7	6.981194660074378	460	1868	85	21110	ENSG00000148704,ENSG00000154133,ENSG00000171533,ENSG00000074047,ENSG00000164050,ENSG00000168280,ENSG00000155980,ENSG00000091129,ENSG00000085552,ENSG00000110400,ENSG00000138696,ENSG00000154277,ENSG00000107187,ENSG00000091010,ENSG00000177103,ENSG00000163531,ENSG00000184486,ENSG00000166159,ENSG00000012171,ENSG00000078401,ENSG00000077279,ENSG00000154342,ENSG00000198198,ENSG00000185070,ENSG00000105245…
GO:BP	regulation of membrane potential	GO:0042391	FALSE	1.262130287002867e-7	6.898895811489791	431	1868	81	21110	ENSG00000079841,ENSG00000151067,ENSG00000034971,ENSG00000164418,ENSG00000151320,ENSG00000091129,ENSG00000163873,ENSG00000184156,ENSG00000112038,ENSG00000159248,ENSG00000182255,ENSG00000149575,ENSG00000096696,ENSG00000077522,ENSG00000105357,ENSG00000078401,ENSG00000184261,ENSG00000135519,ENSG00000164007,ENSG00000158286,ENSG00000175866,ENSG00000243335,ENSG00000161509,ENSG00000198626,ENSG00000179915…
GO:BP	axon development	GO:0061564	FALSE	1.3639865357194114e-7	6.865189916696859	509	1868	91	21110	ENSG00000148704,ENSG00000154133,ENSG00000171533,ENSG00000074047,ENSG00000164050,ENSG00000168280,ENSG00000095713,ENSG00000155980,ENSG00000091129,ENSG00000085552,ENSG00000110400,ENSG00000138696,ENSG00000154277,ENSG00000107187,ENSG00000091010,ENSG00000177103,ENSG00000163531,ENSG00000184486,ENSG00000166159,ENSG00000012171,ENSG00000078401,ENSG00000077279,ENSG00000154342,ENSG00000198198,ENSG00000185070…
GO:BP	calcium ion transport	GO:0006816	FALSE	1.4840318637619306e-7	6.828556774186764	440	1868	82	21110	ENSG00000183087,ENSG00000111199,ENSG00000134160,ENSG00000151067,ENSG00000101448,ENSG00000151320,ENSG00000113739,ENSG00000112038,ENSG00000196296,ENSG00000168003,ENSG00000112425,ENSG00000166762,ENSG00000187258,ENSG00000157782,ENSG00000078401,ENSG00000092529,ENSG00000154342,ENSG00000196218,ENSG00000163576,ENSG00000161509,ENSG00000149596,ENSG00000127412,ENSG00000165912,ENSG00000198626,ENSG00000143801…
GO:BP	cellular response to stimulus	GO:0051716	FALSE	2.3406541049464472e-7	6.630662760336733	7521	1868	793	21110	ENSG00000162493,ENSG00000137573,ENSG00000183087,ENSG00000005884,ENSG00000111846,ENSG00000079841,ENSG00000129990,ENSG00000100321,ENSG00000136848,ENSG00000160200,ENSG00000105538,ENSG00000111452,ENSG00000147255,ENSG00000074047,ENSG00000138442,ENSG00000111199,ENSG00000072840,ENSG00000134160,ENSG00000164050,ENSG00000140323,ENSG00000146122,ENSG00000010932,ENSG00000151067,ENSG00000120251,ENSG00000027644…
GO:BP	establishment of localization	GO:0051234	FALSE	2.940928901762881e-7	6.531515474624277	4964	1868	553	21110	ENSG00000188818,ENSG00000151704,ENSG00000003989,ENSG00000183087,ENSG00000074855,ENSG00000079841,ENSG00000129990,ENSG00000100321,ENSG00000069431,ENSG00000171533,ENSG00000111199,ENSG00000134160,ENSG00000140323,ENSG00000165548,ENSG00000151067,ENSG00000120251,ENSG00000171105,ENSG00000168280,ENSG00000136274,ENSG00000160339,ENSG00000164082,ENSG00000143126,ENSG00000101448,ENSG00000161835,ENSG00000176887…
GO:BP	central nervous system development	GO:0007417	FALSE	3.5298189207548954e-7	6.45224757329038	1092	1868	159	21110	ENSG00000165695,ENSG00000148704,ENSG00000136848,ENSG00000160200,ENSG00000277893,ENSG00000074047,ENSG00000146122,ENSG00000150471,ENSG00000143126,ENSG00000176887,ENSG00000205336,ENSG00000173376,ENSG00000182583,ENSG00000145545,ENSG00000138002,ENSG00000091129,ENSG00000123607,ENSG00000088812,ENSG00000130751,ENSG00000151208,ENSG00000164778,ENSG00000138696,ENSG00000146216,ENSG00000107187,ENSG00000178568…
GO:BP	cell morphogenesis	GO:0000902	FALSE	3.5757632052858064e-7	6.446631248836618	978	1868	146	21110	ENSG00000162493,ENSG00000242866,ENSG00000148704,ENSG00000079841,ENSG00000136848,ENSG00000154133,ENSG00000171533,ENSG00000074047,ENSG00000164050,ENSG00000168280,ENSG00000143126,ENSG00000100884,ENSG00000155980,ENSG00000140557,ENSG00000170927,ENSG00000091129,ENSG00000085552,ENSG00000277363,ENSG00000110400,ENSG00000138696,ENSG00000154277,ENSG00000149577,ENSG00000107187,ENSG00000161791,ENSG00000091010…
GO:BP	blood circulation	GO:0008015	FALSE	4.823788247641612e-7	6.31661176490174	513	1868	90	21110	ENSG00000183087,ENSG00000160200,ENSG00000069431,ENSG00000167751,ENSG00000111199,ENSG00000151067,ENSG00000068024,ENSG00000179142,ENSG00000169418,ENSG00000170624,ENSG00000198670,ENSG00000196296,ENSG00000168398,ENSG00000149575,ENSG00000071242,ENSG00000096696,ENSG00000162337,ENSG00000078401,ENSG00000215644,ENSG00000196639,ENSG00000158286,ENSG00000198719,ENSG00000155657,ENSG00000099139,ENSG00000181072…
GO:BP	transport	GO:0006810	FALSE	4.951843715372575e-7	6.305233070494877	4802	1868	536	21110	ENSG00000188818,ENSG00000151704,ENSG00000003989,ENSG00000183087,ENSG00000074855,ENSG00000079841,ENSG00000129990,ENSG00000100321,ENSG00000069431,ENSG00000171533,ENSG00000111199,ENSG00000134160,ENSG00000140323,ENSG00000165548,ENSG00000151067,ENSG00000120251,ENSG00000171105,ENSG00000168280,ENSG00000136274,ENSG00000160339,ENSG00000164082,ENSG00000143126,ENSG00000101448,ENSG00000161835,ENSG00000176887…
GO:BP	regulation of system process	GO:0044057	FALSE	7.872392762003594e-7	6.103893246625022	574	1868	97	21110	ENSG00000183087,ENSG00000079841,ENSG00000069431,ENSG00000111199,ENSG00000151067,ENSG00000068024,ENSG00000133055,ENSG00000169418,ENSG00000116544,ENSG00000151320,ENSG00000130700,ENSG00000112038,ENSG00000196296,ENSG00000168398,ENSG00000149575,ENSG00000096696,ENSG00000187258,ENSG00000078401,ENSG00000196639,ENSG00000158286,ENSG00000175866,ENSG00000181072,ENSG00000161509,ENSG00000019991,ENSG00000198626…
GO:BP	muscle contraction	GO:0006936	FALSE	8.382411215971983e-7	6.076631037793881	341	1868	67	21110	ENSG00000137573,ENSG00000069431,ENSG00000111199,ENSG00000151067,ENSG00000068024,ENSG00000133055,ENSG00000170624,ENSG00000196296,ENSG00000168398,ENSG00000163431,ENSG00000149575,ENSG00000096696,ENSG00000105357,ENSG00000078401,ENSG00000196218,ENSG00000158286,ENSG00000036448,ENSG00000155657,ENSG00000181072,ENSG00000104881,ENSG00000198626,ENSG00000134769,ENSG00000125414,ENSG00000006283,ENSG00000186439…
GO:BP	muscle system process	GO:0003012	FALSE	0.0000010280575460394236	5.98798257480777	426	1868	78	21110	ENSG00000137573,ENSG00000069431,ENSG00000111199,ENSG00000151067,ENSG00000034971,ENSG00000068024,ENSG00000133055,ENSG00000151320,ENSG00000170624,ENSG00000130700,ENSG00000196296,ENSG00000168398,ENSG00000163431,ENSG00000149575,ENSG00000096696,ENSG00000105357,ENSG00000078401,ENSG00000196218,ENSG00000158286,ENSG00000036448,ENSG00000155657,ENSG00000181072,ENSG00000104881,ENSG00000198626,ENSG00000134769…
GO:BP	tube development	GO:0035295	FALSE	0.0000011003287518473193	5.958477538676147	1082	1868	156	21110	ENSG00000162493,ENSG00000137573,ENSG00000005884,ENSG00000136848,ENSG00000105538,ENSG00000154133,ENSG00000074047,ENSG00000133454,ENSG00000136235,ENSG00000176887,ENSG00000205336,ENSG00000173376,ENSG00000169418,ENSG00000138002,ENSG00000170927,ENSG00000170624,ENSG00000154734,ENSG00000164362,ENSG00000091129,ENSG00000130700,ENSG00000158163,ENSG00000151208,ENSG00000107187,ENSG00000161791,ENSG00000111602…
GO:BP	heart development	GO:0007507	FALSE	0.0000011225032867571633	5.949812378682403	594	1868	99	21110	ENSG00000005884,ENSG00000074047,ENSG00000151067,ENSG00000171105,ENSG00000133454,ENSG00000176887,ENSG00000127418,ENSG00000138002,ENSG00000151320,ENSG00000170624,ENSG00000154734,ENSG00000153531,ENSG00000130700,ENSG00000160602,ENSG00000178568,ENSG00000071242,ENSG00000137693,ENSG00000096696,ENSG00000077522,ENSG00000078401,ENSG00000198003,ENSG00000015479,ENSG00000154342,ENSG00000196218,ENSG00000185070…
GO:BP	potassium ion transmembrane transport	GO:0071805	FALSE	0.0000011339003055477603	5.945425127677495	215	1868	49	21110	ENSG00000151704,ENSG00000069431,ENSG00000151320,ENSG00000175497,ENSG00000184156,ENSG00000182255,ENSG00000169282,ENSG00000077522,ENSG00000124134,ENSG00000184261,ENSG00000135519,ENSG00000105675,ENSG00000158286,ENSG00000137731,ENSG00000091664,ENSG00000107147,ENSG00000170745,ENSG00000182450,ENSG00000157551,ENSG00000140015,ENSG00000018625,ENSG00000116396,ENSG00000150403,ENSG00000187486,ENSG00000156113…
GO:BP	synapse organization	GO:0050808	FALSE	0.0000011700597643243806	5.931791954789387	474	1868	84	21110	ENSG00000005884,ENSG00000136848,ENSG00000165379,ENSG00000164050,ENSG00000171105,ENSG00000150471,ENSG00000100884,ENSG00000116544,ENSG00000140557,ENSG00000091129,ENSG00000137766,ENSG00000085552,ENSG00000151208,ENSG00000277363,ENSG00000110400,ENSG00000204314,ENSG00000070087,ENSG00000178568,ENSG00000163629,ENSG00000163531,ENSG00000166159,ENSG00000153292,ENSG00000154342,ENSG00000185070,ENSG00000175866…
GO:BP	calcium ion transmembrane transport	GO:0070588	FALSE	0.0000012337854086613864	5.908760370236727	344	1868	67	21110	ENSG00000183087,ENSG00000111199,ENSG00000134160,ENSG00000151067,ENSG00000151320,ENSG00000112038,ENSG00000196296,ENSG00000166762,ENSG00000187258,ENSG00000157782,ENSG00000078401,ENSG00000092529,ENSG00000154342,ENSG00000196218,ENSG00000161509,ENSG00000149596,ENSG00000127412,ENSG00000198626,ENSG00000143801,ENSG00000186815,ENSG00000175544,ENSG00000130988,ENSG00000006283,ENSG00000186439,ENSG00000173578…
GO:BP	signal transduction	GO:0007165	FALSE	0.000001249706516090877	5.903191965717865	6034	1868	650	21110	ENSG00000162493,ENSG00000137573,ENSG00000183087,ENSG00000005884,ENSG00000111846,ENSG00000079841,ENSG00000136848,ENSG00000160200,ENSG00000105538,ENSG00000111452,ENSG00000147255,ENSG00000074047,ENSG00000138442,ENSG00000111199,ENSG00000072840,ENSG00000134160,ENSG00000164050,ENSG00000140323,ENSG00000146122,ENSG00000151067,ENSG00000120251,ENSG00000027644,ENSG00000171105,ENSG00000150471,ENSG00000129467…
GO:BP	regulation of multicellular organismal process	GO:0051239	FALSE	0.000002012653349243579	5.696231019684038	3021	1868	358	21110	ENSG00000162493,ENSG00000137573,ENSG00000183087,ENSG00000005884,ENSG00000148704,ENSG00000111846,ENSG00000079841,ENSG00000196581,ENSG00000136848,ENSG00000069431,ENSG00000165379,ENSG00000171533,ENSG00000074047,ENSG00000111199,ENSG00000164050,ENSG00000146122,ENSG00000151067,ENSG00000185022,ENSG00000171105,ENSG00000136235,ENSG00000173456,ENSG00000068024,ENSG00000142611,ENSG00000273777,ENSG00000176887…
GO:BP	locomotion	GO:0040011	FALSE	0.0000022954394734811274	5.639134154294045	1365	1868	186	21110	ENSG00000162493,ENSG00000137573,ENSG00000183087,ENSG00000005884,ENSG00000148704,ENSG00000111846,ENSG00000136848,ENSG00000154133,ENSG00000074047,ENSG00000111199,ENSG00000164050,ENSG00000146122,ENSG00000171105,ENSG00000168280,ENSG00000136235,ENSG00000034971,ENSG00000140950,ENSG00000068024,ENSG00000101448,ENSG00000155980,ENSG00000205336,ENSG00000180720,ENSG00000154734,ENSG00000164362,ENSG00000091129…
GO:BP	regionalization	GO:0003002	FALSE	0.000003116480666129757	5.506335563018479	436	1868	78	21110	ENSG00000005102,ENSG00000037965,ENSG00000074047,ENSG00000146122,ENSG00000143126,ENSG00000205336,ENSG00000138002,ENSG00000123607,ENSG00000130700,ENSG00000158163,ENSG00000138696,ENSG00000107187,ENSG00000160602,ENSG00000203877,ENSG00000177103,ENSG00000106004,ENSG00000125798,ENSG00000164066,ENSG00000162337,ENSG00000078401,ENSG00000198003,ENSG00000154342,ENSG00000158286,ENSG00000198719,ENSG00000180875…
GO:BP	developmental growth	GO:0048589	FALSE	0.000003136833590601893	5.503508520065496	655	1868	105	21110	ENSG00000079841,ENSG00000074047,ENSG00000072840,ENSG00000171105,ENSG00000100884,ENSG00000140557,ENSG00000151320,ENSG00000091129,ENSG00000088812,ENSG00000153531,ENSG00000113739,ENSG00000138696,ENSG00000091010,ENSG00000178568,ENSG00000140279,ENSG00000106004,ENSG00000184486,ENSG00000137693,ENSG00000174948,ENSG00000012171,ENSG00000078401,ENSG00000120833,ENSG00000198003,ENSG00000077279,ENSG00000092529…
GO:BP	cell-cell adhesion via plasma-membrane adhesion molecules	GO:0098742	FALSE	0.000003206303987322231	5.49399530488953	285	1868	58	21110	ENSG00000005884,ENSG00000165379,ENSG00000154133,ENSG00000113555,ENSG00000150471,ENSG00000143126,ENSG00000127418,ENSG00000253537,ENSG00000124215,ENSG00000218336,ENSG00000130700,ENSG00000085552,ENSG00000110400,ENSG00000181885,ENSG00000177103,ENSG00000007908,ENSG00000164007,ENSG00000243232,ENSG00000159261,ENSG00000132881,ENSG00000148204,ENSG00000179915,ENSG00000163395,ENSG00000156453,ENSG00000148600…
GO:BP	anatomical structure formation involved in morphogenesis	GO:0048646	FALSE	0.00000409631869752362	5.387606262190525	1174	1868	164	21110	ENSG00000162493,ENSG00000005102,ENSG00000137573,ENSG00000005884,ENSG00000136848,ENSG00000105538,ENSG00000154133,ENSG00000074047,ENSG00000136235,ENSG00000176887,ENSG00000205336,ENSG00000173376,ENSG00000169418,ENSG00000138002,ENSG00000128596,ENSG00000154734,ENSG00000164362,ENSG00000091129,ENSG00000123607,ENSG00000153531,ENSG00000130700,ENSG00000110400,ENSG00000161791,ENSG00000177706,ENSG00000196878…
GO:BP	regulation of monoatomic cation transmembrane transport	GO:1904062	FALSE	0.000005219068112139029	5.28240703528995	333	1868	64	21110	ENSG00000069431,ENSG00000151067,ENSG00000162877,ENSG00000151320,ENSG00000175497,ENSG00000196296,ENSG00000169282,ENSG00000149575,ENSG00000077522,ENSG00000124134,ENSG00000187258,ENSG00000157782,ENSG00000078401,ENSG00000146802,ENSG00000092529,ENSG00000105675,ENSG00000158286,ENSG00000137731,ENSG00000169174,ENSG00000161509,ENSG00000149596,ENSG00000174827,ENSG00000198626,ENSG00000143801,ENSG00000166869…
GO:BP	striated muscle contraction	GO:0006941	FALSE	0.00000641053856999504	5.193105482470039	178	1868	42	21110	ENSG00000069431,ENSG00000111199,ENSG00000151067,ENSG00000068024,ENSG00000133055,ENSG00000170624,ENSG00000196296,ENSG00000149575,ENSG00000096696,ENSG00000105357,ENSG00000158286,ENSG00000155657,ENSG00000104881,ENSG00000198626,ENSG00000134769,ENSG00000006283,ENSG00000134571,ENSG00000018625,ENSG00000101665,ENSG00000163380,ENSG00000163485,ENSG00000159173,ENSG00000152049,ENSG00000089250,ENSG00000109063…
GO:BP	regulation of metal ion transport	GO:0010959	FALSE	0.000009353109120282643	5.029043998824664	407	1868	73	21110	ENSG00000069431,ENSG00000151067,ENSG00000101448,ENSG00000151320,ENSG00000175497,ENSG00000113739,ENSG00000196296,ENSG00000169282,ENSG00000149575,ENSG00000077522,ENSG00000124134,ENSG00000187258,ENSG00000052344,ENSG00000157782,ENSG00000146802,ENSG00000092529,ENSG00000158286,ENSG00000137731,ENSG00000169174,ENSG00000163576,ENSG00000149596,ENSG00000165912,ENSG00000198626,ENSG00000143801,ENSG00000166869…
GO:BP	sensory organ development	GO:0007423	FALSE	0.000009407877765129971	5.0265083339416625	601	1868	97	21110	ENSG00000242866,ENSG00000148704,ENSG00000074047,ENSG00000151067,ENSG00000176887,ENSG00000138002,ENSG00000218336,ENSG00000121634,ENSG00000141161,ENSG00000110400,ENSG00000138696,ENSG00000107187,ENSG00000091010,ENSG00000105419,ENSG00000140279,ENSG00000138829,ENSG00000137203,ENSG00000132915,ENSG00000112319,ENSG00000157890,ENSG00000237412,ENSG00000164066,ENSG00000162337,ENSG00000078401,ENSG00000077279…
GO:BP	sodium ion transport	GO:0006814	FALSE	0.000010276061838624705	4.988173290928398	250	1868	52	21110	ENSG00000158296,ENSG00000117834,ENSG00000149575,ENSG00000168003,ENSG00000052344,ENSG00000011083,ENSG00000078401,ENSG00000146802,ENSG00000105675,ENSG00000174358,ENSG00000137731,ENSG00000169174,ENSG00000091664,ENSG00000162572,ENSG00000166869,ENSG00000186815,ENSG00000006283,ENSG00000018625,ENSG00000125255,ENSG00000111319,ENSG00000101892,ENSG00000129244,ENSG00000266964,ENSG00000134443,ENSG00000130821…
GO:BP	actin-mediated cell contraction	GO:0070252	FALSE	0.000013012485693952686	4.885639734948522	100	1868	29	21110	ENSG00000162493,ENSG00000069431,ENSG00000151067,ENSG00000170624,ENSG00000196296,ENSG00000149575,ENSG00000096696,ENSG00000158286,ENSG00000198626,ENSG00000125414,ENSG00000006283,ENSG00000134571,ENSG00000018625,ENSG00000064042,ENSG00000163485,ENSG00000152049,ENSG00000264424,ENSG00000109063,ENSG00000129682,ENSG00000183873,ENSG00000159167,ENSG00000078814,ENSG00000114279,ENSG00000198929,ENSG00000144285…
GO:BP	skeletal system development	GO:0001501	FALSE	0.00001743255907969392	4.758638854277836	550	1868	90	21110	ENSG00000137573,ENSG00000160200,ENSG00000037965,ENSG00000277893,ENSG00000074047,ENSG00000111199,ENSG00000072840,ENSG00000164050,ENSG00000034971,ENSG00000068024,ENSG00000176887,ENSG00000127418,ENSG00000145545,ENSG00000138002,ENSG00000164946,ENSG00000087494,ENSG00000138696,ENSG00000177706,ENSG00000203877,ENSG00000138829,ENSG00000177103,ENSG00000137203,ENSG00000106004,ENSG00000116183,ENSG00000162337…
GO:BP	camera-type eye development	GO:0043010	FALSE	0.000018252573346207338	4.738675897713137	351	1868	65	21110	ENSG00000148704,ENSG00000151067,ENSG00000176887,ENSG00000138002,ENSG00000218336,ENSG00000121634,ENSG00000141161,ENSG00000110400,ENSG00000138696,ENSG00000138829,ENSG00000137203,ENSG00000132915,ENSG00000157890,ENSG00000237412,ENSG00000162337,ENSG00000077279,ENSG00000198719,ENSG00000104881,ENSG00000273706,ENSG00000091664,ENSG00000002745,ENSG00000148204,ENSG00000175544,ENSG00000163395,ENSG00000163251…
GO:BP	nervous system process	GO:0050877	FALSE	0.000018919789491679327	4.723083700022527	1524	1868	199	21110	ENSG00000242866,ENSG00000005884,ENSG00000079841,ENSG00000109956,ENSG00000134160,ENSG00000171105,ENSG00000183389,ENSG00000164418,ENSG00000204694,ENSG00000116544,ENSG00000130045,ENSG00000125746,ENSG00000091129,ENSG00000172519,ENSG00000130751,ENSG00000101349,ENSG00000172742,ENSG00000204314,ENSG00000128973,ENSG00000112038,ENSG00000127530,ENSG00000146216,ENSG00000154277,ENSG00000153930,ENSG00000091010…
GO:BP	morphogenesis of an epithelium	GO:0002009	FALSE	0.00002028834309611132	4.692753419383536	527	1868	87	21110	ENSG00000162493,ENSG00000137573,ENSG00000196581,ENSG00000105538,ENSG00000074047,ENSG00000143126,ENSG00000176887,ENSG00000138002,ENSG00000170927,ENSG00000138759,ENSG00000151208,ENSG00000178568,ENSG00000111602,ENSG00000177000,ENSG00000137203,ENSG00000106004,ENSG00000183421,ENSG00000137693,ENSG00000105976,ENSG00000164066,ENSG00000162337,ENSG00000078401,ENSG00000154342,ENSG00000158286,ENSG00000198719…
GO:BP	sodium ion transmembrane transport	GO:0035725	FALSE	0.00002082838304615588	4.68134444399317	178	1868	41	21110	ENSG00000149575,ENSG00000168003,ENSG00000011083,ENSG00000146802,ENSG00000105675,ENSG00000174358,ENSG00000137731,ENSG00000169174,ENSG00000091664,ENSG00000162572,ENSG00000166869,ENSG00000186815,ENSG00000006283,ENSG00000018625,ENSG00000111319,ENSG00000129244,ENSG00000266964,ENSG00000134443,ENSG00000130821,ENSG00000089250,ENSG00000164038,ENSG00000129682,ENSG00000074621,ENSG00000196876,ENSG00000135750…
GO:BP	visual system development	GO:0150063	FALSE	0.00002414793701777641	4.617119965536299	408	1868	72	21110	ENSG00000148704,ENSG00000151067,ENSG00000176887,ENSG00000138002,ENSG00000218336,ENSG00000121634,ENSG00000141161,ENSG00000110400,ENSG00000138696,ENSG00000105419,ENSG00000138829,ENSG00000137203,ENSG00000132915,ENSG00000157890,ENSG00000237412,ENSG00000162337,ENSG00000077279,ENSG00000198719,ENSG00000104881,ENSG00000273706,ENSG00000091664,ENSG00000002745,ENSG00000188133,ENSG00000148204,ENSG00000175544…
GO:BP	heart contraction	GO:0060047	FALSE	0.00002552423240750735	4.593047309620933	242	1868	50	21110	ENSG00000069431,ENSG00000151067,ENSG00000068024,ENSG00000170624,ENSG00000196296,ENSG00000149575,ENSG00000071242,ENSG00000096696,ENSG00000078401,ENSG00000158286,ENSG00000155657,ENSG00000181072,ENSG00000104881,ENSG00000198626,ENSG00000006283,ENSG00000186439,ENSG00000134571,ENSG00000018625,ENSG00000157087,ENSG00000101665,ENSG00000106688,ENSG00000163485,ENSG00000129244,ENSG00000159173,ENSG00000266964…
GO:BP	eye development	GO:0001654	FALSE	0.00003635193644369985	4.439472449607871	404	1868	71	21110	ENSG00000148704,ENSG00000151067,ENSG00000176887,ENSG00000138002,ENSG00000218336,ENSG00000121634,ENSG00000141161,ENSG00000110400,ENSG00000138696,ENSG00000105419,ENSG00000138829,ENSG00000137203,ENSG00000132915,ENSG00000157890,ENSG00000237412,ENSG00000162337,ENSG00000077279,ENSG00000198719,ENSG00000104881,ENSG00000273706,ENSG00000091664,ENSG00000002745,ENSG00000188133,ENSG00000148204,ENSG00000175544…
GO:BP	sensory system development	GO:0048880	FALSE	0.000045028701352602205	4.34651057809884	414	1868	72	21110	ENSG00000148704,ENSG00000151067,ENSG00000176887,ENSG00000138002,ENSG00000218336,ENSG00000121634,ENSG00000141161,ENSG00000110400,ENSG00000138696,ENSG00000105419,ENSG00000138829,ENSG00000137203,ENSG00000132915,ENSG00000157890,ENSG00000237412,ENSG00000162337,ENSG00000077279,ENSG00000198719,ENSG00000104881,ENSG00000273706,ENSG00000091664,ENSG00000002745,ENSG00000188133,ENSG00000148204,ENSG00000175544…
GO:BP	heart process	GO:0003015	FALSE	0.00004939609662259148	4.306307368530749	254	1868	51	21110	ENSG00000069431,ENSG00000151067,ENSG00000068024,ENSG00000170624,ENSG00000196296,ENSG00000149575,ENSG00000071242,ENSG00000137693,ENSG00000096696,ENSG00000078401,ENSG00000158286,ENSG00000155657,ENSG00000181072,ENSG00000104881,ENSG00000198626,ENSG00000006283,ENSG00000186439,ENSG00000134571,ENSG00000018625,ENSG00000157087,ENSG00000101665,ENSG00000106688,ENSG00000163485,ENSG00000129244,ENSG00000159173…
GO:BP	head development	GO:0060322	FALSE	0.000058211576932915655	4.2349906356577875	848	1868	123	21110	ENSG00000165695,ENSG00000148704,ENSG00000136848,ENSG00000160200,ENSG00000277893,ENSG00000074047,ENSG00000150471,ENSG00000143126,ENSG00000205336,ENSG00000173376,ENSG00000182583,ENSG00000145545,ENSG00000138002,ENSG00000091129,ENSG00000123607,ENSG00000088812,ENSG00000151208,ENSG00000164778,ENSG00000146216,ENSG00000107187,ENSG00000178568,ENSG00000105419,ENSG00000140279,ENSG00000177103,ENSG00000163531…
GO:BP	action potential	GO:0001508	FALSE	0.000058689109000317615	4.231442483759262	144	1868	35	21110	ENSG00000151067,ENSG00000164418,ENSG00000151320,ENSG00000091129,ENSG00000159248,ENSG00000149575,ENSG00000096696,ENSG00000105357,ENSG00000164007,ENSG00000158286,ENSG00000198626,ENSG00000006283,ENSG00000018625,ENSG00000152049,ENSG00000101188,ENSG00000129682,ENSG00000196876,ENSG00000183873,ENSG00000177301,ENSG00000168356,ENSG00000145390,ENSG00000184845,ENSG00000185313,ENSG00000120049,ENSG00000109991…
GO:BP	tube morphogenesis	GO:0035239	FALSE	0.00006357623391877831	4.196705202069813	867	1868	125	21110	ENSG00000137573,ENSG00000136848,ENSG00000105538,ENSG00000154133,ENSG00000074047,ENSG00000133454,ENSG00000136235,ENSG00000176887,ENSG00000205336,ENSG00000173376,ENSG00000169418,ENSG00000138002,ENSG00000170927,ENSG00000170624,ENSG00000154734,ENSG00000164362,ENSG00000091129,ENSG00000151208,ENSG00000161791,ENSG00000111602,ENSG00000177000,ENSG00000106004,ENSG00000137693,ENSG00000158813,ENSG00000105976…
GO:BP	muscle tissue development	GO:0060537	FALSE	0.00006742560489801118	4.171175148654234	410	1868	71	21110	ENSG00000148704,ENSG00000185022,ENSG00000133454,ENSG00000068024,ENSG00000176887,ENSG00000151320,ENSG00000170624,ENSG00000153531,ENSG00000130700,ENSG00000167612,ENSG00000178568,ENSG00000137693,ENSG00000096696,ENSG00000077522,ENSG00000078328,ENSG00000105357,ENSG00000108924,ENSG00000078401,ENSG00000154342,ENSG00000196218,ENSG00000198719,ENSG00000155657,ENSG00000165699,ENSG00000104881,ENSG00000107779…
GO:BP	cilium movement	GO:0003341	FALSE	0.00006840127988513014	4.164935771937061	199	1868	43	21110	ENSG00000143126,ENSG00000118690,ENSG00000101448,ENSG00000137473,ENSG00000105679,ENSG00000166762,ENSG00000147596,ENSG00000168026,ENSG00000198003,ENSG00000270765,ENSG00000179397,ENSG00000163060,ENSG00000179532,ENSG00000171885,ENSG00000256061,ENSG00000156042,ENSG00000130988,ENSG00000140263,ENSG00000007174,ENSG00000129646,ENSG00000169064,ENSG00000131126,ENSG00000158023,ENSG00000138892,ENSG00000034239…
GO:BP	cell junction assembly	GO:0034329	FALSE	0.00008115183186567747	4.090701672261952	444	1868	75	21110	ENSG00000165379,ENSG00000111199,ENSG00000164050,ENSG00000150471,ENSG00000034971,ENSG00000140557,ENSG00000091129,ENSG00000170324,ENSG00000151208,ENSG00000110400,ENSG00000181885,ENSG00000178568,ENSG00000163629,ENSG00000166159,ENSG00000077522,ENSG00000153292,ENSG00000154342,ENSG00000164007,ENSG00000185070,ENSG00000165699,ENSG00000132849,ENSG00000164061,ENSG00000152894,ENSG00000132470,ENSG00000159261…
GO:BP	muscle cell development	GO:0055001	FALSE	0.0000924882141289128	4.033913606340904	187	1868	41	21110	ENSG00000133454,ENSG00000068024,ENSG00000151320,ENSG00000170624,ENSG00000153531,ENSG00000154277,ENSG00000163431,ENSG00000077522,ENSG00000078401,ENSG00000092529,ENSG00000196218,ENSG00000128591,ENSG00000036448,ENSG00000155657,ENSG00000107779,ENSG00000249715,ENSG00000154358,ENSG00000143028,ENSG00000170807,ENSG00000128602,ENSG00000163380,ENSG00000163157,ENSG00000124006,ENSG00000109063,ENSG00000117152…
GO:BP	cardiac muscle tissue development	GO:0048738	FALSE	0.00010235409384280431	3.9898947822366164	223	1868	46	21110	ENSG00000133454,ENSG00000151320,ENSG00000170624,ENSG00000153531,ENSG00000130700,ENSG00000178568,ENSG00000137693,ENSG00000096696,ENSG00000077522,ENSG00000078401,ENSG00000154342,ENSG00000198719,ENSG00000155657,ENSG00000165699,ENSG00000104881,ENSG00000107779,ENSG00000149596,ENSG00000198626,ENSG00000006283,ENSG00000134571,ENSG00000101665,ENSG00000173706,ENSG00000159173,ENSG00000164683,ENSG00000101144…
GO:BP	actin filament-based process	GO:0030029	FALSE	0.00014264172947378096	3.845753404154307	817	1868	118	21110	ENSG00000162493,ENSG00000069431,ENSG00000111199,ENSG00000146122,ENSG00000151067,ENSG00000027644,ENSG00000133454,ENSG00000132854,ENSG00000034971,ENSG00000100884,ENSG00000170624,ENSG00000153531,ENSG00000277363,ENSG00000070087,ENSG00000161791,ENSG00000196296,ENSG00000163431,ENSG00000149575,ENSG00000131941,ENSG00000096696,ENSG00000077522,ENSG00000105976,ENSG00000105357,ENSG00000078401,ENSG00000007908…
GO:BP	cardiac muscle contraction	GO:0060048	FALSE	0.00015193970705332309	3.8183287152704724	136	1868	33	21110	ENSG00000069431,ENSG00000151067,ENSG00000068024,ENSG00000170624,ENSG00000196296,ENSG00000149575,ENSG00000096696,ENSG00000158286,ENSG00000155657,ENSG00000104881,ENSG00000198626,ENSG00000006283,ENSG00000134571,ENSG00000018625,ENSG00000101665,ENSG00000163485,ENSG00000159173,ENSG00000152049,ENSG00000089250,ENSG00000129682,ENSG00000183873,ENSG00000170214,ENSG00000159167,ENSG00000185313,ENSG00000078814…
GO:BP	reproductive process	GO:0022414	TRUE	0.00017479869972371556	3.7574618022789363	1521	1868	194	21110	ENSG00000137573,ENSG00000005884,ENSG00000079841,ENSG00000160200,ENSG00000277893,ENSG00000074047,ENSG00000154438,ENSG00000027644,ENSG00000185022,ENSG00000171105,ENSG00000175595,ENSG00000118690,ENSG00000068024,ENSG00000101448,ENSG00000205336,ENSG00000109832,ENSG00000182583,ENSG00000145545,ENSG00000128596,ENSG00000154734,ENSG00000189167,ENSG00000142920,ENSG00000113739,ENSG00000126838,ENSG00000130751…
GO:BP	cell migration	GO:0016477	FALSE	0.00020224484065350698	3.694122548599706	1505	1868	192	21110	ENSG00000162493,ENSG00000137573,ENSG00000183087,ENSG00000005884,ENSG00000148704,ENSG00000111846,ENSG00000136848,ENSG00000154133,ENSG00000111199,ENSG00000164050,ENSG00000146122,ENSG00000171105,ENSG00000150471,ENSG00000136235,ENSG00000143126,ENSG00000034971,ENSG00000140950,ENSG00000068024,ENSG00000205336,ENSG00000173376,ENSG00000154734,ENSG00000164362,ENSG00000091129,ENSG00000088812,ENSG00000151208…
GO:BP	brain development	GO:0007420	FALSE	0.00023722558909599267	3.624838466219308	798	1868	115	21110	ENSG00000165695,ENSG00000148704,ENSG00000136848,ENSG00000160200,ENSG00000277893,ENSG00000074047,ENSG00000150471,ENSG00000143126,ENSG00000205336,ENSG00000173376,ENSG00000182583,ENSG00000145545,ENSG00000138002,ENSG00000091129,ENSG00000123607,ENSG00000088812,ENSG00000151208,ENSG00000164778,ENSG00000146216,ENSG00000107187,ENSG00000178568,ENSG00000105419,ENSG00000140279,ENSG00000177103,ENSG00000163531…
GO:BP	reproduction	GO:0000003	FALSE	0.0002691666240764434	3.5699787924349136	1530	1868	194	21110	ENSG00000137573,ENSG00000005884,ENSG00000079841,ENSG00000160200,ENSG00000277893,ENSG00000074047,ENSG00000154438,ENSG00000027644,ENSG00000185022,ENSG00000171105,ENSG00000175595,ENSG00000118690,ENSG00000068024,ENSG00000101448,ENSG00000205336,ENSG00000109832,ENSG00000182583,ENSG00000145545,ENSG00000128596,ENSG00000154734,ENSG00000189167,ENSG00000142920,ENSG00000113739,ENSG00000126838,ENSG00000130751…
GO:BP	regulation of cell communication	GO:0010646	FALSE	0.00029177411725453216	3.534953236198876	3423	1868	384	21110	ENSG00000137573,ENSG00000183087,ENSG00000005884,ENSG00000111846,ENSG00000079841,ENSG00000100321,ENSG00000136848,ENSG00000160200,ENSG00000105538,ENSG00000147255,ENSG00000074047,ENSG00000111199,ENSG00000072840,ENSG00000164050,ENSG00000146122,ENSG00000171105,ENSG00000136235,ENSG00000164082,ENSG00000034971,ENSG00000142611,ENSG00000099949,ENSG00000176887,ENSG00000205336,ENSG00000164418,ENSG00000173227…
GO:BP	cardiac muscle cell contraction	GO:0086003	FALSE	0.00031660994807089314	3.4994754434710758	72	1868	22	21110	ENSG00000069431,ENSG00000151067,ENSG00000170624,ENSG00000196296,ENSG00000149575,ENSG00000096696,ENSG00000158286,ENSG00000198626,ENSG00000006283,ENSG00000018625,ENSG00000163485,ENSG00000152049,ENSG00000129682,ENSG00000183873,ENSG00000159167,ENSG00000078814,ENSG00000114279,ENSG00000198929,ENSG00000144285,ENSG00000152661,ENSG00000123700,ENSG00000145362
GO:BP	striated muscle tissue development	GO:0014706	FALSE	0.0003347861955543652	3.4752324578417557	239	1868	47	21110	ENSG00000133454,ENSG00000151320,ENSG00000170624,ENSG00000153531,ENSG00000130700,ENSG00000178568,ENSG00000137693,ENSG00000096696,ENSG00000077522,ENSG00000078401,ENSG00000154342,ENSG00000198719,ENSG00000155657,ENSG00000165699,ENSG00000104881,ENSG00000107779,ENSG00000149596,ENSG00000198626,ENSG00000006283,ENSG00000134571,ENSG00000101665,ENSG00000173706,ENSG00000159173,ENSG00000164683,ENSG00000101144…
GO:BP	regulation of developmental growth	GO:0048638	FALSE	0.00034674389254109523	3.4599911797400713	323	1868	58	21110	ENSG00000079841,ENSG00000171105,ENSG00000100884,ENSG00000151320,ENSG00000091129,ENSG00000088812,ENSG00000113739,ENSG00000178568,ENSG00000184486,ENSG00000137693,ENSG00000012171,ENSG00000078401,ENSG00000120833,ENSG00000092529,ENSG00000154342,ENSG00000198719,ENSG00000107779,ENSG00000170381,ENSG00000139197,ENSG00000113645,ENSG00000106541,ENSG00000101665,ENSG00000196189,ENSG00000128602,ENSG00000174697…
GO:BP	positive regulation of cation transmembrane transport	GO:1904064	FALSE	0.0003516707692430808	3.4538637285952247	154	1868	35	21110	ENSG00000151320,ENSG00000196296,ENSG00000077522,ENSG00000187258,ENSG00000078401,ENSG00000092529,ENSG00000158286,ENSG00000137731,ENSG00000149596,ENSG00000174827,ENSG00000198626,ENSG00000166869,ENSG00000130988,ENSG00000186439,ENSG00000176884,ENSG00000004948,ENSG00000129244,ENSG00000266964,ENSG00000089250,ENSG00000173805,ENSG00000123560,ENSG00000101188,ENSG00000130038,ENSG00000138741,ENSG00000185482…
GO:BP	morphogenesis of a branching structure	GO:0001763	FALSE	0.0003560043416348486	3.448544705576115	203	1868	42	21110	ENSG00000137573,ENSG00000105538,ENSG00000074047,ENSG00000170927,ENSG00000151208,ENSG00000111602,ENSG00000106004,ENSG00000137693,ENSG00000105976,ENSG00000162337,ENSG00000078401,ENSG00000273706,ENSG00000197467,ENSG00000170381,ENSG00000019991,ENSG00000091831,ENSG00000147655,ENSG00000145147,ENSG00000163251,ENSG00000128602,ENSG00000140464,ENSG00000187498,ENSG00000101144,ENSG00000162552,ENSG00000119866…
GO:BP	negative regulation of cellular process	GO:0048523	FALSE	0.000482068393873238	3.316891341481963	4753	1868	510	21110	ENSG00000162493,ENSG00000137573,ENSG00000184828,ENSG00000183087,ENSG00000005884,ENSG00000148704,ENSG00000111846,ENSG00000196581,ENSG00000136848,ENSG00000160200,ENSG00000037965,ENSG00000105538,ENSG00000124613,ENSG00000165379,ENSG00000147255,ENSG00000074047,ENSG00000111199,ENSG00000164050,ENSG00000146122,ENSG00000010932,ENSG00000151067,ENSG00000185022,ENSG00000175595,ENSG00000132854,ENSG00000136235…
GO:BP	cilium-dependent cell motility	GO:0060285	FALSE	0.0005019206210001682	3.2993649613161193	163	1868	36	21110	ENSG00000118690,ENSG00000101448,ENSG00000105679,ENSG00000166762,ENSG00000147596,ENSG00000168026,ENSG00000198003,ENSG00000270765,ENSG00000179397,ENSG00000163060,ENSG00000179532,ENSG00000130988,ENSG00000158486,ENSG00000140263,ENSG00000183914,ENSG00000129646,ENSG00000131126,ENSG00000158023,ENSG00000138892,ENSG00000034239,ENSG00000162643,ENSG00000065371,ENSG00000138031,ENSG00000179636,ENSG00000153060…
GO:BP	cilium or flagellum-dependent cell motility	GO:0001539	FALSE	0.0005019206210001682	3.2993649613161193	163	1868	36	21110	ENSG00000118690,ENSG00000101448,ENSG00000105679,ENSG00000166762,ENSG00000147596,ENSG00000168026,ENSG00000198003,ENSG00000270765,ENSG00000179397,ENSG00000163060,ENSG00000179532,ENSG00000130988,ENSG00000158486,ENSG00000140263,ENSG00000183914,ENSG00000129646,ENSG00000131126,ENSG00000158023,ENSG00000138892,ENSG00000034239,ENSG00000162643,ENSG00000065371,ENSG00000138031,ENSG00000179636,ENSG00000153060…
GO:BP	positive regulation of monoatomic ion transmembrane transport	GO:0034767	FALSE	0.0005079325183469882	3.294193982314977	177	1868	38	21110	ENSG00000151320,ENSG00000196296,ENSG00000077522,ENSG00000187258,ENSG00000078401,ENSG00000092529,ENSG00000158286,ENSG00000137731,ENSG00000149596,ENSG00000174827,ENSG00000198626,ENSG00000166869,ENSG00000130988,ENSG00000186439,ENSG00000176884,ENSG00000004948,ENSG00000129244,ENSG00000251322,ENSG00000266964,ENSG00000089250,ENSG00000173805,ENSG00000085563,ENSG00000123560,ENSG00000101188,ENSG00000130038…
GO:BP	regulation of heart contraction	GO:0008016	FALSE	0.0005438328375481148	3.264534572520162	206	1868	42	21110	ENSG00000069431,ENSG00000151067,ENSG00000068024,ENSG00000196296,ENSG00000149575,ENSG00000096696,ENSG00000078401,ENSG00000158286,ENSG00000181072,ENSG00000198626,ENSG00000006283,ENSG00000186439,ENSG00000018625,ENSG00000157087,ENSG00000101665,ENSG00000106688,ENSG00000163485,ENSG00000129244,ENSG00000266964,ENSG00000112164,ENSG00000152049,ENSG00000089250,ENSG00000117152,ENSG00000129682,ENSG00000160460…
GO:BP	cell-substrate adhesion	GO:0031589	FALSE	0.0005523353753283685	3.257797140701889	367	1868	63	21110	ENSG00000162493,ENSG00000242866,ENSG00000183087,ENSG00000005884,ENSG00000111846,ENSG00000196581,ENSG00000034971,ENSG00000173376,ENSG00000170927,ENSG00000164946,ENSG00000088812,ENSG00000277363,ENSG00000167614,ENSG00000196878,ENSG00000158813,ENSG00000077522,ENSG00000083457,ENSG00000105855,ENSG00000165699,ENSG00000197467,ENSG00000170381,ENSG00000088827,ENSG00000152894,ENSG00000139220,ENSG00000132470…
GO:BP	developmental growth involved in morphogenesis	GO:0060560	FALSE	0.0005592481365996689	3.2523954542869062	243	1868	47	21110	ENSG00000079841,ENSG00000100884,ENSG00000140557,ENSG00000091129,ENSG00000153531,ENSG00000091010,ENSG00000137693,ENSG00000012171,ENSG00000078401,ENSG00000077279,ENSG00000154342,ENSG00000273706,ENSG00000170381,ENSG00000091831,ENSG00000145147,ENSG00000184347,ENSG00000187391,ENSG00000107816,ENSG00000196189,ENSG00000107295,ENSG00000083290,ENSG00000144550,ENSG00000112902,ENSG00000221866,ENSG00000094631…
GO:BP	heart morphogenesis	GO:0003007	FALSE	0.0007107115679613231	3.1483066156665025	260	1868	49	21110	ENSG00000171105,ENSG00000176887,ENSG00000127418,ENSG00000138002,ENSG00000154734,ENSG00000153531,ENSG00000130700,ENSG00000137693,ENSG00000096696,ENSG00000078401,ENSG00000154342,ENSG00000196218,ENSG00000185070,ENSG00000158286,ENSG00000198719,ENSG00000155657,ENSG00000104881,ENSG00000107779,ENSG00000002745,ENSG00000198626,ENSG00000145147,ENSG00000184347,ENSG00000132881,ENSG00000134571,ENSG00000101665…
GO:BP	dorsal/ventral pattern formation	GO:0009953	FALSE	0.0007256000520104033	3.1393026948180958	93	1868	25	21110	ENSG00000074047,ENSG00000138002,ENSG00000123607,ENSG00000138696,ENSG00000107187,ENSG00000177103,ENSG00000164066,ENSG00000078401,ENSG00000154342,ENSG00000180875,ENSG00000273706,ENSG00000107779,ENSG00000175325,ENSG00000133937,ENSG00000132881,ENSG00000128602,ENSG00000156345,ENSG00000139567,ENSG00000112559,ENSG00000111087,ENSG00000147869,ENSG00000125378,ENSG00000108379,ENSG00000106571,ENSG00000134569
GO:BP	neuron projection extension involved in neuron projection guidance	GO:1902284	FALSE	0.000744614874747757	3.128068292377167	38	1868	15	21110	ENSG00000012171,ENSG00000154342,ENSG00000170381,ENSG00000145147,ENSG00000184347,ENSG00000196189,ENSG00000112902,ENSG00000221866,ENSG00000094631,ENSG00000095539,ENSG00000075223,ENSG00000001617,ENSG00000105429,ENSG00000108379,ENSG00000112715
GO:BP	axon extension involved in axon guidance	GO:0048846	FALSE	0.000744614874747757	3.128068292377167	38	1868	15	21110	ENSG00000012171,ENSG00000154342,ENSG00000170381,ENSG00000145147,ENSG00000184347,ENSG00000196189,ENSG00000112902,ENSG00000221866,ENSG00000094631,ENSG00000095539,ENSG00000075223,ENSG00000001617,ENSG00000105429,ENSG00000108379,ENSG00000112715
GO:BP	regulation of blood circulation	GO:1903522	FALSE	0.0007613514069885185	3.118414845344345	253	1868	48	21110	ENSG00000069431,ENSG00000151067,ENSG00000068024,ENSG00000196296,ENSG00000168398,ENSG00000149575,ENSG00000096696,ENSG00000078401,ENSG00000196639,ENSG00000158286,ENSG00000181072,ENSG00000198626,ENSG00000006283,ENSG00000186439,ENSG00000018625,ENSG00000157087,ENSG00000101665,ENSG00000106688,ENSG00000174697,ENSG00000163485,ENSG00000129244,ENSG00000266964,ENSG00000112164,ENSG00000152049,ENSG00000089250…
GO:BP	positive regulation of developmental process	GO:0051094	FALSE	0.0009879420959777474	3.005268508989582	1310	1868	168	21110	ENSG00000162493,ENSG00000184828,ENSG00000183087,ENSG00000111846,ENSG00000079841,ENSG00000136848,ENSG00000171533,ENSG00000074047,ENSG00000164050,ENSG00000171105,ENSG00000100884,ENSG00000176887,ENSG00000140557,ENSG00000151320,ENSG00000164362,ENSG00000088002,ENSG00000091129,ENSG00000134256,ENSG00000130700,ENSG00000151208,ENSG00000162711,ENSG00000112038,ENSG00000138696,ENSG00000146216,ENSG00000178568…
GO:BP	mesenchyme development	GO:0060485	FALSE	0.0010753587676742618	2.9684466196301864	310	1868	55	21110	ENSG00000162493,ENSG00000005102,ENSG00000111846,ENSG00000136848,ENSG00000176887,ENSG00000130700,ENSG00000151208,ENSG00000178568,ENSG00000106004,ENSG00000137693,ENSG00000125798,ENSG00000012171,ENSG00000078401,ENSG00000154342,ENSG00000163017,ENSG00000107779,ENSG00000170381,ENSG00000002745,ENSG00000019991,ENSG00000249915,ENSG00000133937,ENSG00000132881,ENSG00000148204,ENSG00000077782,ENSG00000101665…
GO:BP	regulation of signaling	GO:0023051	FALSE	0.0010786971332044709	2.967100475466947	3413	1868	379	21110	ENSG00000137573,ENSG00000183087,ENSG00000005884,ENSG00000111846,ENSG00000079841,ENSG00000100321,ENSG00000136848,ENSG00000160200,ENSG00000105538,ENSG00000147255,ENSG00000074047,ENSG00000111199,ENSG00000072840,ENSG00000164050,ENSG00000146122,ENSG00000171105,ENSG00000136235,ENSG00000164082,ENSG00000034971,ENSG00000142611,ENSG00000099949,ENSG00000176887,ENSG00000205336,ENSG00000164418,ENSG00000173227…
GO:BP	trans-synaptic signaling	GO:0099537	FALSE	0.0010963138493207708	2.9600650995778413	759	1868	108	21110	ENSG00000079841,ENSG00000129990,ENSG00000100321,ENSG00000120251,ENSG00000164082,ENSG00000155980,ENSG00000180720,ENSG00000164418,ENSG00000173227,ENSG00000168824,ENSG00000116544,ENSG00000137766,ENSG00000172519,ENSG00000163873,ENSG00000204314,ENSG00000070087,ENSG00000184156,ENSG00000112038,ENSG00000134780,ENSG00000159248,ENSG00000124493,ENSG00000149575,ENSG00000071242,ENSG00000079689,ENSG00000104368…
GO:BP	cytoskeleton organization	GO:0007010	TRUE	0.0011259998233341352	2.9484616776241186	1513	1868	189	21110	ENSG00000171533,ENSG00000111199,ENSG00000164050,ENSG00000146122,ENSG00000027644,ENSG00000133454,ENSG00000196169,ENSG00000132854,ENSG00000186442,ENSG00000034971,ENSG00000118690,ENSG00000100884,ENSG00000118898,ENSG00000138002,ENSG00000170927,ENSG00000125746,ENSG00000153531,ENSG00000277363,ENSG00000101349,ENSG00000070087,ENSG00000116213,ENSG00000153930,ENSG00000161791,ENSG00000144031,ENSG00000178999…
GO:BP	muscle structure development	GO:0061061	FALSE	0.0012819191681965308	2.892139358524657	664	1868	97	21110	ENSG00000148704,ENSG00000072840,ENSG00000185022,ENSG00000133454,ENSG00000068024,ENSG00000176887,ENSG00000127418,ENSG00000151320,ENSG00000170624,ENSG00000153531,ENSG00000141161,ENSG00000154277,ENSG00000167612,ENSG00000163431,ENSG00000096696,ENSG00000077522,ENSG00000078328,ENSG00000105357,ENSG00000108924,ENSG00000078401,ENSG00000092529,ENSG00000154342,ENSG00000196218,ENSG00000198719,ENSG00000128591…
GO:BP	positive regulation of developmental growth	GO:0048639	FALSE	0.001283678751146025	2.8915436476539305	162	1868	35	21110	ENSG00000079841,ENSG00000171105,ENSG00000100884,ENSG00000151320,ENSG00000178568,ENSG00000184486,ENSG00000137693,ENSG00000078401,ENSG00000092529,ENSG00000154342,ENSG00000198719,ENSG00000107779,ENSG00000139197,ENSG00000106541,ENSG00000101665,ENSG00000128602,ENSG00000174697,ENSG00000144550,ENSG00000112902,ENSG00000004848,ENSG00000119866,ENSG00000184371,ENSG00000111087,ENSG00000160460,ENSG00000076555…
GO:BP	import into cell	GO:0098657	FALSE	0.001322417262877021	2.878631490105622	250	1868	47	21110	ENSG00000151704,ENSG00000003989,ENSG00000069431,ENSG00000111199,ENSG00000134160,ENSG00000151067,ENSG00000168003,ENSG00000105675,ENSG00000137731,ENSG00000036565,ENSG00000127412,ENSG00000162572,ENSG00000157551,ENSG00000181085,ENSG00000175003,ENSG00000018625,ENSG00000106688,ENSG00000187486,ENSG00000111319,ENSG00000004948,ENSG00000157214,ENSG00000129244,ENSG00000079215,ENSG00000110446,ENSG00000089250…
GO:BP	synaptic signaling	GO:0099536	FALSE	0.0014274926847226926	2.8454261086461834	781	1868	110	21110	ENSG00000079841,ENSG00000129990,ENSG00000100321,ENSG00000120251,ENSG00000164082,ENSG00000155980,ENSG00000180720,ENSG00000164418,ENSG00000173227,ENSG00000168824,ENSG00000116544,ENSG00000137766,ENSG00000172519,ENSG00000163873,ENSG00000204314,ENSG00000070087,ENSG00000184156,ENSG00000112038,ENSG00000134780,ENSG00000159248,ENSG00000124493,ENSG00000149575,ENSG00000071242,ENSG00000079689,ENSG00000104368…
GO:BP	homophilic cell adhesion via plasma membrane adhesion molecules	GO:0007156	FALSE	0.0014861744235573154	2.827930216993313	170	1868	36	21110	ENSG00000154133,ENSG00000113555,ENSG00000143126,ENSG00000253537,ENSG00000124215,ENSG00000218336,ENSG00000085552,ENSG00000110400,ENSG00000177103,ENSG00000243232,ENSG00000163395,ENSG00000156453,ENSG00000148600,ENSG00000204965,ENSG00000150394,ENSG00000124006,ENSG00000134765,ENSG00000254122,ENSG00000196090,ENSG00000086548,ENSG00000204967,ENSG00000262576,ENSG00000120327,ENSG00000150275,ENSG00000169855…
GO:BP	behavior	GO:0007610	FALSE	0.0015302315843366261	2.8152428383402004	649	1868	95	21110	ENSG00000005884,ENSG00000109956,ENSG00000171105,ENSG00000164082,ENSG00000068024,ENSG00000164418,ENSG00000145545,ENSG00000123607,ENSG00000130751,ENSG00000101349,ENSG00000204314,ENSG00000128973,ENSG00000112038,ENSG00000146216,ENSG00000154277,ENSG00000153930,ENSG00000179403,ENSG00000125798,ENSG00000112425,ENSG00000153292,ENSG00000187258,ENSG00000105357,ENSG00000170893,ENSG00000196639,ENSG00000128683…
GO:BP	actin filament-based movement	GO:0030048	FALSE	0.0015751578464078123	2.8026759190877137	129	1868	30	21110	ENSG00000162493,ENSG00000069431,ENSG00000151067,ENSG00000170624,ENSG00000196296,ENSG00000149575,ENSG00000096696,ENSG00000105357,ENSG00000158286,ENSG00000198626,ENSG00000125414,ENSG00000006283,ENSG00000134571,ENSG00000018625,ENSG00000064042,ENSG00000163485,ENSG00000152049,ENSG00000264424,ENSG00000109063,ENSG00000129682,ENSG00000183873,ENSG00000159167,ENSG00000078814,ENSG00000114279,ENSG00000198929…
GO:BP	growth	GO:0040007	FALSE	0.001597713753385624	2.7965010263115126	937	1868	127	21110	ENSG00000079841,ENSG00000074047,ENSG00000072840,ENSG00000171105,ENSG00000100884,ENSG00000169418,ENSG00000140557,ENSG00000151320,ENSG00000091129,ENSG00000088812,ENSG00000153531,ENSG00000113739,ENSG00000130147,ENSG00000101349,ENSG00000138696,ENSG00000091010,ENSG00000178568,ENSG00000140279,ENSG00000106004,ENSG00000184486,ENSG00000116183,ENSG00000137693,ENSG00000112425,ENSG00000174948,ENSG00000137648…
GO:BP	response to chemical	GO:0042221	FALSE	0.0016501610919529264	2.7824736570398865	4124	1868	446	21110	ENSG00000183087,ENSG00000005884,ENSG00000148704,ENSG00000129990,ENSG00000100321,ENSG00000136848,ENSG00000160200,ENSG00000069431,ENSG00000277893,ENSG00000154133,ENSG00000074047,ENSG00000111199,ENSG00000164050,ENSG00000010932,ENSG00000027644,ENSG00000171105,ENSG00000168280,ENSG00000136235,ENSG00000164082,ENSG00000183389,ENSG00000100884,ENSG00000140950,ENSG00000068024,ENSG00000155980,ENSG00000173376…
GO:BP	anterograde trans-synaptic signaling	GO:0098916	FALSE	0.00220071347974049	2.6574364964142188	752	1868	106	21110	ENSG00000079841,ENSG00000129990,ENSG00000100321,ENSG00000120251,ENSG00000164082,ENSG00000155980,ENSG00000180720,ENSG00000164418,ENSG00000173227,ENSG00000168824,ENSG00000116544,ENSG00000137766,ENSG00000172519,ENSG00000163873,ENSG00000204314,ENSG00000070087,ENSG00000184156,ENSG00000112038,ENSG00000159248,ENSG00000124493,ENSG00000149575,ENSG00000071242,ENSG00000079689,ENSG00000104368,ENSG00000078401…
GO:BP	chemical synaptic transmission	GO:0007268	FALSE	0.00220071347974049	2.6574364964142188	752	1868	106	21110	ENSG00000079841,ENSG00000129990,ENSG00000100321,ENSG00000120251,ENSG00000164082,ENSG00000155980,ENSG00000180720,ENSG00000164418,ENSG00000173227,ENSG00000168824,ENSG00000116544,ENSG00000137766,ENSG00000172519,ENSG00000163873,ENSG00000204314,ENSG00000070087,ENSG00000184156,ENSG00000112038,ENSG00000159248,ENSG00000124493,ENSG00000149575,ENSG00000071242,ENSG00000079689,ENSG00000104368,ENSG00000078401…
GO:BP	morphogenesis of a branching epithelium	GO:0061138	FALSE	0.0025032738933026127	2.601491629879472	188	1868	38	21110	ENSG00000137573,ENSG00000105538,ENSG00000074047,ENSG00000170927,ENSG00000151208,ENSG00000111602,ENSG00000106004,ENSG00000137693,ENSG00000105976,ENSG00000162337,ENSG00000078401,ENSG00000273706,ENSG00000170381,ENSG00000019991,ENSG00000091831,ENSG00000147655,ENSG00000145147,ENSG00000163251,ENSG00000128602,ENSG00000140464,ENSG00000187498,ENSG00000101144,ENSG00000162552,ENSG00000184371,ENSG00000101680…
GO:BP	response to salt	GO:1902074	FALSE	0.002537484110735319	2.5955966685433918	383	1868	63	21110	ENSG00000129990,ENSG00000069431,ENSG00000164082,ENSG00000100884,ENSG00000180720,ENSG00000173227,ENSG00000179142,ENSG00000140557,ENSG00000112038,ENSG00000105808,ENSG00000177000,ENSG00000078401,ENSG00000092529,ENSG00000196218,ENSG00000175866,ENSG00000155657,ENSG00000181072,ENSG00000165272,ENSG00000198626,ENSG00000249915,ENSG00000166869,ENSG00000005421,ENSG00000145214,ENSG00000131771,ENSG00000179915…
GO:BP	regulation of monoatomic ion transmembrane transporter activity	GO:0032412	FALSE	0.002753395818463329	2.56013135147704	264	1868	48	21110	ENSG00000069431,ENSG00000151320,ENSG00000204314,ENSG00000112038,ENSG00000196296,ENSG00000169282,ENSG00000149575,ENSG00000077522,ENSG00000124134,ENSG00000157782,ENSG00000078401,ENSG00000146802,ENSG00000158286,ENSG00000137731,ENSG00000169174,ENSG00000149596,ENSG00000174827,ENSG00000198626,ENSG00000166869,ENSG00000175544,ENSG00000179915,ENSG00000130988,ENSG00000186439,ENSG00000018625,ENSG00000104369…
GO:BP	supramolecular fiber organization	GO:0097435	TRUE	0.0028004767982937233	2.5527680210722794	819	1868	113	21110	ENSG00000111199,ENSG00000146122,ENSG00000196169,ENSG00000132854,ENSG00000186442,ENSG00000034971,ENSG00000138002,ENSG00000125746,ENSG00000153531,ENSG00000070087,ENSG00000144031,ENSG00000119681,ENSG00000163431,ENSG00000131941,ENSG00000096696,ENSG00000077522,ENSG00000176771,ENSG00000105976,ENSG00000078401,ENSG00000092529,ENSG00000141696,ENSG00000270765,ENSG00000128591,ENSG00000175866,ENSG00000036448…
GO:BP	cell surface receptor signaling pathway	GO:0007166	FALSE	0.0028515255924762856	2.5449227262632164	2890	1868	325	21110	ENSG00000137573,ENSG00000183087,ENSG00000005884,ENSG00000111846,ENSG00000079841,ENSG00000136848,ENSG00000111452,ENSG00000147255,ENSG00000074047,ENSG00000138442,ENSG00000072840,ENSG00000134160,ENSG00000164050,ENSG00000140323,ENSG00000146122,ENSG00000120251,ENSG00000027644,ENSG00000171105,ENSG00000150471,ENSG00000160339,ENSG00000164082,ENSG00000143126,ENSG00000034971,ENSG00000142611,ENSG00000176887…
GO:BP	skeletal system morphogenesis	GO:0048705	FALSE	0.0029780160690573232	2.5260729631707814	234	1868	44	21110	ENSG00000160200,ENSG00000037965,ENSG00000111199,ENSG00000176887,ENSG00000164946,ENSG00000138696,ENSG00000203877,ENSG00000138829,ENSG00000177103,ENSG00000137203,ENSG00000106004,ENSG00000116183,ENSG00000162337,ENSG00000273706,ENSG00000197467,ENSG00000204335,ENSG00000133937,ENSG00000168056,ENSG00000162510,ENSG00000077782,ENSG00000092607,ENSG00000101144,ENSG00000128652,ENSG00000120254,ENSG00000164458…
GO:BP	striated muscle cell differentiation	GO:0051146	FALSE	0.003216364787962901	2.492634701088074	281	1868	50	21110	ENSG00000133454,ENSG00000068024,ENSG00000151320,ENSG00000170624,ENSG00000153531,ENSG00000163431,ENSG00000077522,ENSG00000078401,ENSG00000092529,ENSG00000154342,ENSG00000196218,ENSG00000198719,ENSG00000128591,ENSG00000036448,ENSG00000155657,ENSG00000165699,ENSG00000107779,ENSG00000249715,ENSG00000154358,ENSG00000105223,ENSG00000170807,ENSG00000128602,ENSG00000163380,ENSG00000163157,ENSG00000154721…
GO:BP	regulation of locomotion	GO:0040012	FALSE	0.0032357513491185633	2.4900248590791634	1033	1868	136	21110	ENSG00000162493,ENSG00000137573,ENSG00000183087,ENSG00000005884,ENSG00000111846,ENSG00000136848,ENSG00000154133,ENSG00000111199,ENSG00000164050,ENSG00000146122,ENSG00000171105,ENSG00000136235,ENSG00000034971,ENSG00000140950,ENSG00000068024,ENSG00000101448,ENSG00000205336,ENSG00000180720,ENSG00000154734,ENSG00000164362,ENSG00000151208,ENSG00000277363,ENSG00000181885,ENSG00000070087,ENSG00000178568…
GO:BP	regulation of nervous system development	GO:0051960	FALSE	0.0032928556070187156	2.482427312850159	461	1868	72	21110	ENSG00000148704,ENSG00000171533,ENSG00000164050,ENSG00000146122,ENSG00000176887,ENSG00000140557,ENSG00000151208,ENSG00000112038,ENSG00000146216,ENSG00000163629,ENSG00000137693,ENSG00000166159,ENSG00000012171,ENSG00000154342,ENSG00000185070,ENSG00000198719,ENSG00000105245,ENSG00000175866,ENSG00000107779,ENSG00000170381,ENSG00000148826,ENSG00000019991,ENSG00000145147,ENSG00000179915,ENSG00000146618…
GO:BP	positive regulation of monoatomic ion transport	GO:0043270	FALSE	0.003355388877142983	2.474257139456164	235	1868	44	21110	ENSG00000151320,ENSG00000196296,ENSG00000077522,ENSG00000187258,ENSG00000052344,ENSG00000078401,ENSG00000092529,ENSG00000158286,ENSG00000137731,ENSG00000149596,ENSG00000174827,ENSG00000198626,ENSG00000166869,ENSG00000130988,ENSG00000186439,ENSG00000176884,ENSG00000174697,ENSG00000004948,ENSG00000163485,ENSG00000129244,ENSG00000251322,ENSG00000266964,ENSG00000089250,ENSG00000173805,ENSG00000085563…
GO:BP	calcium ion transmembrane import into cytosol	GO:0097553	FALSE	0.0034227723859076137	2.465621980450514	183	1868	37	21110	ENSG00000111199,ENSG00000134160,ENSG00000151067,ENSG00000151320,ENSG00000187258,ENSG00000092529,ENSG00000196218,ENSG00000161509,ENSG00000149596,ENSG00000127412,ENSG00000198626,ENSG00000186815,ENSG00000186439,ENSG00000173578,ENSG00000018625,ENSG00000176884,ENSG00000104369,ENSG00000140464,ENSG00000004948,ENSG00000089250,ENSG00000173805,ENSG00000101188,ENSG00000141837,ENSG00000074621,ENSG00000138741…
GO:BP	regulation of transmembrane transporter activity	GO:0022898	FALSE	0.0039188367318771745	2.4068428298931295	275	1868	49	21110	ENSG00000069431,ENSG00000162877,ENSG00000151320,ENSG00000204314,ENSG00000112038,ENSG00000196296,ENSG00000169282,ENSG00000149575,ENSG00000077522,ENSG00000124134,ENSG00000157782,ENSG00000078401,ENSG00000146802,ENSG00000158286,ENSG00000137731,ENSG00000169174,ENSG00000149596,ENSG00000174827,ENSG00000198626,ENSG00000166869,ENSG00000175544,ENSG00000179915,ENSG00000130988,ENSG00000186439,ENSG00000018625…
GO:BP	regulation of multicellular organismal development	GO:2000026	FALSE	0.0040502115250665525	2.392522294866736	1407	1868	175	21110	ENSG00000137573,ENSG00000183087,ENSG00000148704,ENSG00000196581,ENSG00000136848,ENSG00000171533,ENSG00000074047,ENSG00000164050,ENSG00000146122,ENSG00000185022,ENSG00000171105,ENSG00000136235,ENSG00000176887,ENSG00000169418,ENSG00000140557,ENSG00000029993,ENSG00000151320,ENSG00000154734,ENSG00000164362,ENSG00000088002,ENSG00000134256,ENSG00000151208,ENSG00000087494,ENSG00000162711,ENSG00000112038…
GO:BP	regulation of striated muscle contraction	GO:0006942	FALSE	0.004204165912290216	2.3763201534025193	95	1868	24	21110	ENSG00000111199,ENSG00000151067,ENSG00000068024,ENSG00000133055,ENSG00000196296,ENSG00000096696,ENSG00000158286,ENSG00000198626,ENSG00000134571,ENSG00000018625,ENSG00000101665,ENSG00000163485,ENSG00000159173,ENSG00000089250,ENSG00000129682,ENSG00000183873,ENSG00000170214,ENSG00000159167,ENSG00000185313,ENSG00000078814,ENSG00000007314,ENSG00000123700,ENSG00000183023,ENSG00000145362
GO:BP	renal system process	GO:0003014	FALSE	0.004239183131539523	2.3727178216249496	128	1868	29	21110	ENSG00000137573,ENSG00000183087,ENSG00000005884,ENSG00000165548,ENSG00000179142,ENSG00000169418,ENSG00000131941,ENSG00000078401,ENSG00000099139,ENSG00000171885,ENSG00000127412,ENSG00000165272,ENSG00000156113,ENSG00000163485,ENSG00000174059,ENSG00000165059,ENSG00000183853,ENSG00000076706,ENSG00000146021,ENSG00000170961,ENSG00000135100,ENSG00000186115,ENSG00000100170,ENSG00000159167,ENSG00000168356…
GO:BP	inorganic ion homeostasis	GO:0098771	TRUE	0.004360255323856483	2.3604880789664295	533	1868	80	21110	ENSG00000137824,ENSG00000111199,ENSG00000151067,ENSG00000164418,ENSG00000179142,ENSG00000169418,ENSG00000170927,ENSG00000151320,ENSG00000170624,ENSG00000119946,ENSG00000113739,ENSG00000158014,ENSG00000196296,ENSG00000079689,ENSG00000187258,ENSG00000078401,ENSG00000092529,ENSG00000105675,ENSG00000196218,ENSG00000123191,ENSG00000152154,ENSG00000137731,ENSG00000091664,ENSG00000243335,ENSG00000149596…
GO:BP	regulation of transporter activity	GO:0032409	FALSE	0.004467547725876936	2.3499307993205196	292	1868	51	21110	ENSG00000069431,ENSG00000162877,ENSG00000151320,ENSG00000204314,ENSG00000112038,ENSG00000196296,ENSG00000169282,ENSG00000149575,ENSG00000077522,ENSG00000124134,ENSG00000157782,ENSG00000078401,ENSG00000146802,ENSG00000158286,ENSG00000137731,ENSG00000169174,ENSG00000243335,ENSG00000149596,ENSG00000174827,ENSG00000198626,ENSG00000166869,ENSG00000005421,ENSG00000175544,ENSG00000179915,ENSG00000130988…
GO:BP	renal system development	GO:0072001	FALSE	0.004484448513544676	2.3482909578040165	324	1868	55	21110	ENSG00000137573,ENSG00000005884,ENSG00000074047,ENSG00000176887,ENSG00000170927,ENSG00000154734,ENSG00000138759,ENSG00000151208,ENSG00000178568,ENSG00000137203,ENSG00000137693,ENSG00000095596,ENSG00000198719,ENSG00000165699,ENSG00000169174,ENSG00000099139,ENSG00000273706,ENSG00000145147,ENSG00000130988,ENSG00000187391,ENSG00000107816,ENSG00000091879,ENSG00000101665,ENSG00000128602,ENSG00000187498…
GO:BP	ossification	GO:0001503	FALSE	0.004753484342492223	2.3229879322747773	415	1868	66	21110	ENSG00000160200,ENSG00000074047,ENSG00000164050,ENSG00000034971,ENSG00000068024,ENSG00000176887,ENSG00000087494,ENSG00000138696,ENSG00000140279,ENSG00000177706,ENSG00000203877,ENSG00000138829,ENSG00000137203,ENSG00000137693,ENSG00000169184,ENSG00000105472,ENSG00000164066,ENSG00000162337,ENSG00000154342,ENSG00000196218,ENSG00000166509,ENSG00000107779,ENSG00000197467,ENSG00000019991,ENSG00000041982…
GO:BP	regulation of hormone levels	GO:0010817	FALSE	0.004812832792580123	2.3175992263179057	543	1868	81	21110	ENSG00000277893,ENSG00000111199,ENSG00000176887,ENSG00000179142,ENSG00000095752,ENSG00000145545,ENSG00000113739,ENSG00000079435,ENSG00000149577,ENSG00000140279,ENSG00000168003,ENSG00000095596,ENSG00000125798,ENSG00000009765,ENSG00000162337,ENSG00000078401,ENSG00000138796,ENSG00000170893,ENSG00000099139,ENSG00000183844,ENSG00000025423,ENSG00000196344,ENSG00000091831,ENSG00000145214,ENSG00000155093…
GO:BP	cilium movement involved in cell motility	GO:0060294	FALSE	0.005149460229407285	2.2882382916724975	150	1868	32	21110	ENSG00000118690,ENSG00000101448,ENSG00000105679,ENSG00000166762,ENSG00000147596,ENSG00000168026,ENSG00000198003,ENSG00000270765,ENSG00000179397,ENSG00000163060,ENSG00000179532,ENSG00000130988,ENSG00000140263,ENSG00000129646,ENSG00000131126,ENSG00000158023,ENSG00000138892,ENSG00000034239,ENSG00000162643,ENSG00000065371,ENSG00000138031,ENSG00000179636,ENSG00000153060,ENSG00000231256,ENSG00000164038…
GO:BP	regulation of cell motility	GO:2000145	FALSE	0.00572434070895327	2.2422745252241456	988	1868	130	21110	ENSG00000162493,ENSG00000137573,ENSG00000183087,ENSG00000005884,ENSG00000111846,ENSG00000136848,ENSG00000154133,ENSG00000111199,ENSG00000164050,ENSG00000146122,ENSG00000171105,ENSG00000136235,ENSG00000034971,ENSG00000140950,ENSG00000068024,ENSG00000101448,ENSG00000205336,ENSG00000154734,ENSG00000164362,ENSG00000151208,ENSG00000277363,ENSG00000181885,ENSG00000070087,ENSG00000178568,ENSG00000140279…
GO:BP	odontogenesis	GO:0042476	FALSE	0.006005713732248678	2.2214353726811136	137	1868	30	21110	ENSG00000074047,ENSG00000110400,ENSG00000177706,ENSG00000137203,ENSG00000178522,ENSG00000158813,ENSG00000078401,ENSG00000107779,ENSG00000165272,ENSG00000164692,ENSG00000147655,ENSG00000119919,ENSG00000128602,ENSG00000102174,ENSG00000170374,ENSG00000184916,ENSG00000174059,ENSG00000134363,ENSG00000101144,ENSG00000184371,ENSG00000108950,ENSG00000115844,ENSG00000183873,ENSG00000185313,ENSG00000125378…
GO:BP	embryonic morphogenesis	GO:0048598	FALSE	0.006790043705053339	2.168127430314136	618	1868	89	21110	ENSG00000137573,ENSG00000242866,ENSG00000005884,ENSG00000074047,ENSG00000151067,ENSG00000176887,ENSG00000138002,ENSG00000138759,ENSG00000091010,ENSG00000116809,ENSG00000196878,ENSG00000138829,ENSG00000177103,ENSG00000177000,ENSG00000137203,ENSG00000106004,ENSG00000137693,ENSG00000125798,ENSG00000164066,ENSG00000162337,ENSG00000078401,ENSG00000154342,ENSG00000158286,ENSG00000198719,ENSG00000180875…
GO:BP	regulation of animal organ morphogenesis	GO:2000027	FALSE	0.006958816641607917	2.157464606612758	131	1868	29	21110	ENSG00000137573,ENSG00000196581,ENSG00000143126,ENSG00000170927,ENSG00000130700,ENSG00000078401,ENSG00000154342,ENSG00000273706,ENSG00000107779,ENSG00000019991,ENSG00000147655,ENSG00000187391,ENSG00000128602,ENSG00000180340,ENSG00000174059,ENSG00000101144,ENSG00000162552,ENSG00000184371,ENSG00000163637,ENSG00000126778,ENSG00000074527,ENSG00000169855,ENSG00000005513,ENSG00000075275,ENSG00000184937…
GO:BP	regulation of axon extension involved in axon guidance	GO:0048841	FALSE	0.006980308433408014	2.156125387123587	34	1868	13	21110	ENSG00000012171,ENSG00000154342,ENSG00000170381,ENSG00000196189,ENSG00000112902,ENSG00000221866,ENSG00000094631,ENSG00000095539,ENSG00000075223,ENSG00000001617,ENSG00000105429,ENSG00000108379,ENSG00000112715
GO:BP	cardiac muscle cell differentiation	GO:0055007	FALSE	0.0073865688756928035	2.1315572482609406	111	1868	26	21110	ENSG00000133454,ENSG00000151320,ENSG00000170624,ENSG00000153531,ENSG00000077522,ENSG00000078401,ENSG00000154342,ENSG00000198719,ENSG00000155657,ENSG00000165699,ENSG00000107779,ENSG00000124006,ENSG00000117152,ENSG00000183091,ENSG00000136383,ENSG00000184937,ENSG00000135547,ENSG00000125378,ENSG00000140795,ENSG00000112837,ENSG00000112715,ENSG00000107984,ENSG00000177508,ENSG00000183023,ENSG00000154556…
GO:BP	embryo development	GO:0009790	FALSE	0.0076462263650905506	2.1165528489203784	1144	1868	146	21110	ENSG00000005102,ENSG00000137573,ENSG00000242866,ENSG00000005884,ENSG00000074047,ENSG00000123119,ENSG00000151067,ENSG00000113555,ENSG00000185022,ENSG00000171105,ENSG00000133454,ENSG00000176887,ENSG00000138002,ENSG00000138759,ENSG00000158163,ENSG00000164778,ENSG00000091010,ENSG00000178568,ENSG00000105419,ENSG00000116809,ENSG00000196878,ENSG00000203877,ENSG00000138829,ENSG00000177103,ENSG00000177000…
GO:BP	export across plasma membrane	GO:0140115	FALSE	0.007777098424753126	2.10918240470224	67	1868	19	21110	ENSG00000110628,ENSG00000158014,ENSG00000105675,ENSG00000123191,ENSG00000137731,ENSG00000174827,ENSG00000018625,ENSG00000129244,ENSG00000162687,ENSG00000266964,ENSG00000152049,ENSG00000085563,ENSG00000177301,ENSG00000120049,ENSG00000114770,ENSG00000118160,ENSG00000152661,ENSG00000183023,ENSG00000180638
GO:BP	chemotaxis	GO:0006935	FALSE	0.008921615054909576	2.04955651939694	631	1868	90	21110	ENSG00000183087,ENSG00000148704,ENSG00000154133,ENSG00000074047,ENSG00000111199,ENSG00000164050,ENSG00000168280,ENSG00000136235,ENSG00000155980,ENSG00000091129,ENSG00000085552,ENSG00000110400,ENSG00000138696,ENSG00000107187,ENSG00000091010,ENSG00000177103,ENSG00000163531,ENSG00000166159,ENSG00000105976,ENSG00000237412,ENSG00000012171,ENSG00000078401,ENSG00000154342,ENSG00000185070,ENSG00000196639…
GO:BP	positive regulation of transmembrane transport	GO:0034764	FALSE	0.009157328470426185	2.0382312075304747	236	1868	43	21110	ENSG00000171105,ENSG00000151320,ENSG00000164362,ENSG00000142920,ENSG00000196296,ENSG00000077522,ENSG00000187258,ENSG00000078401,ENSG00000092529,ENSG00000158286,ENSG00000070371,ENSG00000137731,ENSG00000149596,ENSG00000174827,ENSG00000198626,ENSG00000166869,ENSG00000130988,ENSG00000186439,ENSG00000176884,ENSG00000004948,ENSG00000129244,ENSG00000251322,ENSG00000266964,ENSG00000089250,ENSG00000173805…
GO:BP	epithelial cell differentiation	GO:0030855	FALSE	0.009708472244899095	2.0128491066328955	722	1868	100	21110	ENSG00000162493,ENSG00000242866,ENSG00000148704,ENSG00000196581,ENSG00000154133,ENSG00000185022,ENSG00000186442,ENSG00000176887,ENSG00000204020,ENSG00000118898,ENSG00000170927,ENSG00000088002,ENSG00000130700,ENSG00000151208,ENSG00000149577,ENSG00000107187,ENSG00000091010,ENSG00000178568,ENSG00000177706,ENSG00000243678,ENSG00000106004,ENSG00000184486,ENSG00000137693,ENSG00000096696,ENSG00000182923…
GO:BP	cardiac muscle cell action potential	GO:0086001	FALSE	0.009802899775798091	2.0086454375375418	74	1868	20	21110	ENSG00000151067,ENSG00000149575,ENSG00000096696,ENSG00000158286,ENSG00000198626,ENSG00000006283,ENSG00000018625,ENSG00000152049,ENSG00000129682,ENSG00000183873,ENSG00000185313,ENSG00000120049,ENSG00000114279,ENSG00000112837,ENSG00000198929,ENSG00000144285,ENSG00000152661,ENSG00000123700,ENSG00000183023,ENSG00000145362
GO:BP	neuronal action potential	GO:0019228	FALSE	0.009948920509902029	2.0022240390558785	40	1868	14	21110	ENSG00000164418,ENSG00000159248,ENSG00000105357,ENSG00000006283,ENSG00000196876,ENSG00000183873,ENSG00000177301,ENSG00000168356,ENSG00000184845,ENSG00000185313,ENSG00000109991,ENSG00000114279,ENSG00000007314,ENSG00000144285
GO:BP	regulation of actin filament-based movement	GO:1903115	FALSE	0.009948920509902029	2.0022240390558785	40	1868	14	21110	ENSG00000162493,ENSG00000151067,ENSG00000196296,ENSG00000096696,ENSG00000198626,ENSG00000134571,ENSG00000018625,ENSG00000163485,ENSG00000129682,ENSG00000183873,ENSG00000159167,ENSG00000078814,ENSG00000123700,ENSG00000145362
GO:BP	microtubule-based process	GO:0007017	FALSE	0.010108257394188604	1.9953237078430863	943	1868	124	21110	ENSG00000171533,ENSG00000111199,ENSG00000168280,ENSG00000196169,ENSG00000143126,ENSG00000118690,ENSG00000101448,ENSG00000155980,ENSG00000138002,ENSG00000170927,ENSG00000125746,ENSG00000123607,ENSG00000137473,ENSG00000116213,ENSG00000154277,ENSG00000153930,ENSG00000144031,ENSG00000178999,ENSG00000105679,ENSG00000176771,ENSG00000166762,ENSG00000182923,ENSG00000105976,ENSG00000164066,ENSG00000147596…
GO:BP	taxis	GO:0042330	FALSE	0.010159857214756225	1.993112395524463	633	1868	90	21110	ENSG00000183087,ENSG00000148704,ENSG00000154133,ENSG00000074047,ENSG00000111199,ENSG00000164050,ENSG00000168280,ENSG00000136235,ENSG00000155980,ENSG00000091129,ENSG00000085552,ENSG00000110400,ENSG00000138696,ENSG00000107187,ENSG00000091010,ENSG00000177103,ENSG00000163531,ENSG00000166159,ENSG00000105976,ENSG00000237412,ENSG00000012171,ENSG00000078401,ENSG00000154342,ENSG00000185070,ENSG00000196639…
GO:BP	membrane depolarization during action potential	GO:0086010	FALSE	0.010207176069081116	1.9910943937848693	35	1868	13	21110	ENSG00000151067,ENSG00000149575,ENSG00000006283,ENSG00000018625,ENSG00000196876,ENSG00000183873,ENSG00000168356,ENSG00000185313,ENSG00000007314,ENSG00000144285,ENSG00000123700,ENSG00000183023,ENSG00000145362
GO:BP	homeostatic process	GO:0042592	FALSE	0.010519009983592079	1.9780251327008638	1673	1868	200	21110	ENSG00000183087,ENSG00000111846,ENSG00000137824,ENSG00000111199,ENSG00000010932,ENSG00000151067,ENSG00000171105,ENSG00000164082,ENSG00000142611,ENSG00000205336,ENSG00000162877,ENSG00000164418,ENSG00000179142,ENSG00000169418,ENSG00000130045,ENSG00000170927,ENSG00000151320,ENSG00000170624,ENSG00000015520,ENSG00000119946,ENSG00000113739,ENSG00000128973,ENSG00000196482,ENSG00000149577,ENSG00000158014…
GO:BP	response to xenobiotic stimulus	GO:0009410	FALSE	0.011285740289851054	1.94746994803925	434	1868	67	21110	ENSG00000183087,ENSG00000005884,ENSG00000277893,ENSG00000010932,ENSG00000164082,ENSG00000068024,ENSG00000023839,ENSG00000145545,ENSG00000255974,ENSG00000015520,ENSG00000154277,ENSG00000177000,ENSG00000095596,ENSG00000078401,ENSG00000138796,ENSG00000105675,ENSG00000198077,ENSG00000197165,ENSG00000141458,ENSG00000065621,ENSG00000178921,ENSG00000140263,ENSG00000036473,ENSG00000091262,ENSG00000106688…
GO:BP	calcium ion homeostasis	GO:0055074	FALSE	0.011721551546172555	1.9310148982716047	326	1868	54	21110	ENSG00000137824,ENSG00000111199,ENSG00000151067,ENSG00000164418,ENSG00000170927,ENSG00000151320,ENSG00000170624,ENSG00000113739,ENSG00000196296,ENSG00000079689,ENSG00000187258,ENSG00000078401,ENSG00000092529,ENSG00000196218,ENSG00000123191,ENSG00000152154,ENSG00000149596,ENSG00000127412,ENSG00000198626,ENSG00000186815,ENSG00000130988,ENSG00000143028,ENSG00000091262,ENSG00000186439,ENSG00000173578…
GO:BP	muscle organ development	GO:0007517	FALSE	0.012109418352061032	1.9168767166882352	351	1868	57	21110	ENSG00000148704,ENSG00000072840,ENSG00000185022,ENSG00000068024,ENSG00000176887,ENSG00000127418,ENSG00000170624,ENSG00000141161,ENSG00000167612,ENSG00000096696,ENSG00000078328,ENSG00000105357,ENSG00000108924,ENSG00000092529,ENSG00000154342,ENSG00000196218,ENSG00000198719,ENSG00000155657,ENSG00000107779,ENSG00000149596,ENSG00000198626,ENSG00000133937,ENSG00000133424,ENSG00000134571,ENSG00000170162…
GO:BP	vasculature development	GO:0001944	FALSE	0.01382948683539563	1.8591939347634878	737	1868	101	21110	ENSG00000162493,ENSG00000137573,ENSG00000136848,ENSG00000105538,ENSG00000154133,ENSG00000133454,ENSG00000136235,ENSG00000205336,ENSG00000173376,ENSG00000169418,ENSG00000170624,ENSG00000154734,ENSG00000164362,ENSG00000091129,ENSG00000161791,ENSG00000106004,ENSG00000137693,ENSG00000162337,ENSG00000078401,ENSG00000006327,ENSG00000198719,ENSG00000105855,ENSG00000099139,ENSG00000124440,ENSG00000107779…
GO:BP	branching morphogenesis of an epithelial tube	GO:0048754	FALSE	0.014268059582889254	1.8456350857321986	157	1868	32	21110	ENSG00000105538,ENSG00000074047,ENSG00000170927,ENSG00000151208,ENSG00000111602,ENSG00000106004,ENSG00000137693,ENSG00000105976,ENSG00000162337,ENSG00000078401,ENSG00000273706,ENSG00000170381,ENSG00000091831,ENSG00000147655,ENSG00000145147,ENSG00000128602,ENSG00000140464,ENSG00000187498,ENSG00000101144,ENSG00000162552,ENSG00000184371,ENSG00000101680,ENSG00000126778,ENSG00000204301,ENSG00000117139…
GO:BP	calcium ion transport into cytosol	GO:0060402	FALSE	0.014432528729054964	1.8406575693320077	31	1868	12	21110	ENSG00000151067,ENSG00000149596,ENSG00000127412,ENSG00000198626,ENSG00000176884,ENSG00000104369,ENSG00000140464,ENSG00000089250,ENSG00000138741,ENSG00000109991,ENSG00000078549,ENSG00000183023
GO:BP	synapse assembly	GO:0007416	FALSE	0.015131335554288488	1.8201227376569609	202	1868	38	21110	ENSG00000165379,ENSG00000164050,ENSG00000150471,ENSG00000140557,ENSG00000091129,ENSG00000151208,ENSG00000110400,ENSG00000178568,ENSG00000163629,ENSG00000166159,ENSG00000153292,ENSG00000154342,ENSG00000185070,ENSG00000164061,ENSG00000179915,ENSG00000163395,ENSG00000163251,ENSG00000165985,ENSG00000196189,ENSG00000173898,ENSG00000174013,ENSG00000251322,ENSG00000124006,ENSG00000126778,ENSG00000185985…
GO:BP	cardiac muscle cell development	GO:0055013	FALSE	0.015272499272358383	1.8160898868874407	76	1868	20	21110	ENSG00000133454,ENSG00000151320,ENSG00000170624,ENSG00000153531,ENSG00000077522,ENSG00000078401,ENSG00000155657,ENSG00000107779,ENSG00000124006,ENSG00000117152,ENSG00000183091,ENSG00000136383,ENSG00000135547,ENSG00000125378,ENSG00000140795,ENSG00000112837,ENSG00000112715,ENSG00000183023,ENSG00000154556,ENSG00000197616
GO:BP	connective tissue development	GO:0061448	FALSE	0.016514140934315608	1.7821440133858375	281	1868	48	21110	ENSG00000137573,ENSG00000160200,ENSG00000074047,ENSG00000111199,ENSG00000072840,ENSG00000087494,ENSG00000138696,ENSG00000106004,ENSG00000162337,ENSG00000078401,ENSG00000105855,ENSG00000107779,ENSG00000147655,ENSG00000168056,ENSG00000162510,ENSG00000101665,ENSG00000174697,ENSG00000138669,ENSG00000115380,ENSG00000174059,ENSG00000139567,ENSG00000101144,ENSG00000128652,ENSG00000148339,ENSG00000221818…
GO:BP	forebrain development	GO:0030900	FALSE	0.01672062837387929	1.7767474054747296	405	1868	63	21110	ENSG00000136848,ENSG00000277893,ENSG00000074047,ENSG00000205336,ENSG00000173376,ENSG00000145545,ENSG00000123607,ENSG00000107187,ENSG00000178568,ENSG00000140279,ENSG00000184486,ENSG00000077279,ENSG00000154342,ENSG00000198198,ENSG00000105245,ENSG00000165699,ENSG00000273706,ENSG00000107779,ENSG00000170381,ENSG00000175325,ENSG00000133937,ENSG00000139197,ENSG00000145147,ENSG00000018625,ENSG00000128602…
GO:BP	cell surface receptor signaling pathway involved in cell-cell signaling	GO:1905114	FALSE	0.017349045929041594	1.7607244032446014	579	1868	83	21110	ENSG00000137573,ENSG00000005884,ENSG00000079841,ENSG00000136848,ENSG00000074047,ENSG00000146122,ENSG00000143126,ENSG00000034971,ENSG00000164418,ENSG00000164362,ENSG00000123607,ENSG00000155755,ENSG00000112038,ENSG00000137693,ENSG00000158813,ENSG00000112425,ENSG00000155011,ENSG00000162337,ENSG00000078401,ENSG00000154342,ENSG00000175866,ENSG00000164953,ENSG00000198768,ENSG00000161509,ENSG00000002745…
GO:BP	cardiocyte differentiation	GO:0035051	FALSE	0.01741093521367109	1.759177900495056	144	1868	30	21110	ENSG00000133454,ENSG00000151320,ENSG00000170624,ENSG00000153531,ENSG00000077522,ENSG00000078401,ENSG00000154342,ENSG00000198719,ENSG00000155657,ENSG00000165699,ENSG00000107779,ENSG00000101144,ENSG00000164458,ENSG00000124006,ENSG00000117152,ENSG00000075223,ENSG00000183091,ENSG00000136383,ENSG00000184937,ENSG00000154175,ENSG00000135547,ENSG00000125378,ENSG00000140795,ENSG00000112837,ENSG00000112715…
GO:BP	cardiac conduction	GO:0061337	FALSE	0.01792403804634199	1.7465641429056777	96	1868	23	21110	ENSG00000069431,ENSG00000151067,ENSG00000196296,ENSG00000149575,ENSG00000096696,ENSG00000158286,ENSG00000198626,ENSG00000006283,ENSG00000186439,ENSG00000018625,ENSG00000157087,ENSG00000129244,ENSG00000152049,ENSG00000160460,ENSG00000183873,ENSG00000185313,ENSG00000112837,ENSG00000118160,ENSG00000152661,ENSG00000177508,ENSG00000123700,ENSG00000183023,ENSG00000145362
GO:BP	regulation of actin filament-based process	GO:0032970	FALSE	0.021247606205817768	1.672689991268457	408	1868	63	21110	ENSG00000162493,ENSG00000146122,ENSG00000151067,ENSG00000132854,ENSG00000034971,ENSG00000070087,ENSG00000196296,ENSG00000163431,ENSG00000131941,ENSG00000096696,ENSG00000077522,ENSG00000105976,ENSG00000078401,ENSG00000175866,ENSG00000104728,ENSG00000165699,ENSG00000170381,ENSG00000198626,ENSG00000159753,ENSG00000145147,ENSG00000109743,ENSG00000122966,ENSG00000170807,ENSG00000134571,ENSG00000018625…
GO:BP	transmission of nerve impulse	GO:0019226	FALSE	0.023359756812789262	1.6315316827674053	78	1868	20	21110	ENSG00000164418,ENSG00000091129,ENSG00000159248,ENSG00000163531,ENSG00000105357,ENSG00000164007,ENSG00000006283,ENSG00000160460,ENSG00000196876,ENSG00000105605,ENSG00000183873,ENSG00000177301,ENSG00000168356,ENSG00000184845,ENSG00000185313,ENSG00000109991,ENSG00000114279,ENSG00000007314,ENSG00000144285,ENSG00000155719
GO:BP	muscle cell differentiation	GO:0042692	FALSE	0.023787566714742567	1.6236499806784837	384	1868	60	21110	ENSG00000133454,ENSG00000068024,ENSG00000151320,ENSG00000170624,ENSG00000153531,ENSG00000154277,ENSG00000163431,ENSG00000077522,ENSG00000078401,ENSG00000092529,ENSG00000154342,ENSG00000196218,ENSG00000198719,ENSG00000128591,ENSG00000036448,ENSG00000155657,ENSG00000165699,ENSG00000107779,ENSG00000249715,ENSG00000154358,ENSG00000143028,ENSG00000105223,ENSG00000170807,ENSG00000128602,ENSG00000163380…
GO:BP	forebrain cell migration	GO:0021885	FALSE	0.025469672225794524	1.5939766440212577	66	1868	18	21110	ENSG00000136848,ENSG00000205336,ENSG00000184486,ENSG00000077279,ENSG00000139197,ENSG00000145147,ENSG00000163492,ENSG00000174013,ENSG00000004848,ENSG00000106852,ENSG00000129682,ENSG00000112139,ENSG00000198914,ENSG00000169855,ENSG00000184845,ENSG00000184144,ENSG00000106571,ENSG00000170370
GO:BP	xenobiotic transport	GO:0042908	FALSE	0.02607026551907926	1.5838545456293796	43	1868	14	21110	ENSG00000023839,ENSG00000110628,ENSG00000123191,ENSG00000036565,ENSG00000174827,ENSG00000175003,ENSG00000124574,ENSG00000004846,ENSG00000085563,ENSG00000141338,ENSG00000114770,ENSG00000112759,ENSG00000152661,ENSG00000180638
GO:BP	cell-matrix adhesion	GO:0007160	FALSE	0.026741486202693284	1.572814459763175	238	1868	42	21110	ENSG00000242866,ENSG00000005884,ENSG00000196581,ENSG00000034971,ENSG00000170927,ENSG00000164946,ENSG00000158813,ENSG00000077522,ENSG00000083457,ENSG00000105855,ENSG00000165699,ENSG00000197467,ENSG00000170381,ENSG00000088827,ENSG00000152894,ENSG00000139220,ENSG00000132470,ENSG00000109743,ENSG00000187244,ENSG00000162804,ENSG00000087077,ENSG00000168477,ENSG00000064042,ENSG00000174059,ENSG00000139567…
GO:BP	cerebral cortex cell migration	GO:0021795	TRUE	0.029757332435192456	1.526406003253885	49	1868	15	21110	ENSG00000136848,ENSG00000205336,ENSG00000184486,ENSG00000077279,ENSG00000139197,ENSG00000145147,ENSG00000163492,ENSG00000174013,ENSG00000004848,ENSG00000106852,ENSG00000129682,ENSG00000112139,ENSG00000198914,ENSG00000169855,ENSG00000106571
GO:BP	adult behavior	GO:0030534	FALSE	0.030724494759415057	1.5125152500200987	148	1868	30	21110	ENSG00000164082,ENSG00000112038,ENSG00000154277,ENSG00000125798,ENSG00000170893,ENSG00000165699,ENSG00000141458,ENSG00000164197,ENSG00000131771,ENSG00000179915,ENSG00000018625,ENSG00000173267,ENSG00000106688,ENSG00000173898,ENSG00000008277,ENSG00000174697,ENSG00000197587,ENSG00000101188,ENSG00000160460,ENSG00000174483,ENSG00000165300,ENSG00000150275,ENSG00000100997,ENSG00000184845,ENSG00000184144…
GO:BP	blood vessel development	GO:0001568	FALSE	0.03219415373081083	1.4922229864708954	706	1868	96	21110	ENSG00000137573,ENSG00000136848,ENSG00000105538,ENSG00000154133,ENSG00000133454,ENSG00000136235,ENSG00000205336,ENSG00000173376,ENSG00000169418,ENSG00000170624,ENSG00000154734,ENSG00000164362,ENSG00000091129,ENSG00000161791,ENSG00000106004,ENSG00000137693,ENSG00000162337,ENSG00000078401,ENSG00000006327,ENSG00000198719,ENSG00000105855,ENSG00000099139,ENSG00000124440,ENSG00000107779,ENSG00000170381…
GO:BP	neuron migration	GO:0001764	FALSE	0.03236728167515819	1.4898937727336972	178	1868	34	21110	ENSG00000183087,ENSG00000005884,ENSG00000148704,ENSG00000136848,ENSG00000150471,ENSG00000143126,ENSG00000205336,ENSG00000173376,ENSG00000091129,ENSG00000077279,ENSG00000185070,ENSG00000273706,ENSG00000170381,ENSG00000134369,ENSG00000256061,ENSG00000139197,ENSG00000077782,ENSG00000165606,ENSG00000174013,ENSG00000146013,ENSG00000004848,ENSG00000106852,ENSG00000129682,ENSG00000112139,ENSG00000120332…
GO:BP	inorganic cation import across plasma membrane	GO:0098659	FALSE	0.03323405797354131	1.478416626885057	120	1868	26	21110	ENSG00000151704,ENSG00000069431,ENSG00000111199,ENSG00000134160,ENSG00000151067,ENSG00000105675,ENSG00000137731,ENSG00000127412,ENSG00000162572,ENSG00000157551,ENSG00000018625,ENSG00000187486,ENSG00000111319,ENSG00000004948,ENSG00000157214,ENSG00000129244,ENSG00000141837,ENSG00000074621,ENSG00000081248,ENSG00000204442,ENSG00000074803,ENSG00000165125,ENSG00000100170,ENSG00000118160,ENSG00000123700…
GO:BP	inorganic ion import across plasma membrane	GO:0099587	FALSE	0.03323405797354131	1.478416626885057	120	1868	26	21110	ENSG00000151704,ENSG00000069431,ENSG00000111199,ENSG00000134160,ENSG00000151067,ENSG00000105675,ENSG00000137731,ENSG00000127412,ENSG00000162572,ENSG00000157551,ENSG00000018625,ENSG00000187486,ENSG00000111319,ENSG00000004948,ENSG00000157214,ENSG00000129244,ENSG00000141837,ENSG00000074621,ENSG00000081248,ENSG00000204442,ENSG00000074803,ENSG00000165125,ENSG00000100170,ENSG00000118160,ENSG00000123700…
GO:BP	odontogenesis of dentin-containing tooth	GO:0042475	FALSE	0.03477993800526487	1.4586711964562324	93	1868	22	21110	ENSG00000074047,ENSG00000110400,ENSG00000177706,ENSG00000178522,ENSG00000158813,ENSG00000107779,ENSG00000147655,ENSG00000119919,ENSG00000128602,ENSG00000184916,ENSG00000134363,ENSG00000101144,ENSG00000184371,ENSG00000108950,ENSG00000115844,ENSG00000183873,ENSG00000185313,ENSG00000125378,ENSG00000106571,ENSG00000134569,ENSG00000114739,ENSG00000167749
GO:BP	microtubule-based movement	GO:0007018	FALSE	0.0350062002033584	1.4558550277746376	423	1868	64	21110	ENSG00000168280,ENSG00000196169,ENSG00000143126,ENSG00000118690,ENSG00000101448,ENSG00000155980,ENSG00000138002,ENSG00000123607,ENSG00000137473,ENSG00000154277,ENSG00000105679,ENSG00000166762,ENSG00000164066,ENSG00000147596,ENSG00000168026,ENSG00000198003,ENSG00000270765,ENSG00000179397,ENSG00000163060,ENSG00000179532,ENSG00000171885,ENSG00000256061,ENSG00000156042,ENSG00000130988,ENSG00000158486…
GO:BP	regulation of developmental process	GO:0050793	FALSE	0.03672401163716004	1.435049883660336	2482	1868	277	21110	ENSG00000162493,ENSG00000137573,ENSG00000184828,ENSG00000183087,ENSG00000148704,ENSG00000111846,ENSG00000079841,ENSG00000196581,ENSG00000136848,ENSG00000171533,ENSG00000074047,ENSG00000111199,ENSG00000164050,ENSG00000146122,ENSG00000185022,ENSG00000171105,ENSG00000136235,ENSG00000143126,ENSG00000100884,ENSG00000068024,ENSG00000176887,ENSG00000169418,ENSG00000140557,ENSG00000029993,ENSG00000170927…
GO:BP	cell-cell adhesion	GO:0098609	FALSE	0.03716240800387624	1.4298961528884753	950	1868	122	21110	ENSG00000162493,ENSG00000005884,ENSG00000111846,ENSG00000165379,ENSG00000154133,ENSG00000074047,ENSG00000111199,ENSG00000113555,ENSG00000150471,ENSG00000136235,ENSG00000143126,ENSG00000127418,ENSG00000253537,ENSG00000170927,ENSG00000124215,ENSG00000091129,ENSG00000218336,ENSG00000130700,ENSG00000085552,ENSG00000151208,ENSG00000110400,ENSG00000181885,ENSG00000162711,ENSG00000167614,ENSG00000177103…
GO:BP	epithelial tube morphogenesis	GO:0060562	FALSE	0.03718555029358367	1.4296257871844722	339	1868	54	21110	ENSG00000105538,ENSG00000074047,ENSG00000176887,ENSG00000138002,ENSG00000170927,ENSG00000151208,ENSG00000111602,ENSG00000177000,ENSG00000106004,ENSG00000137693,ENSG00000105976,ENSG00000162337,ENSG00000078401,ENSG00000154342,ENSG00000158286,ENSG00000198719,ENSG00000165699,ENSG00000273706,ENSG00000170381,ENSG00000198626,ENSG00000091831,ENSG00000147655,ENSG00000145147,ENSG00000107816,ENSG00000128602…
GO:BP	regulation of response to stimulus	GO:0048583	FALSE	0.038890821866347125	1.410152878959819	4013	1868	424	21110	ENSG00000188818,ENSG00000137573,ENSG00000183087,ENSG00000005884,ENSG00000111846,ENSG00000079841,ENSG00000196581,ENSG00000136848,ENSG00000160200,ENSG00000105538,ENSG00000165379,ENSG00000147255,ENSG00000074047,ENSG00000111199,ENSG00000072840,ENSG00000164050,ENSG00000146122,ENSG00000171105,ENSG00000175595,ENSG00000160339,ENSG00000136235,ENSG00000164082,ENSG00000034971,ENSG00000173456,ENSG00000140950…
GO:BP	retina development in camera-type eye	GO:0060041	FALSE	0.04154075638182849	1.3815256000141194	165	1868	32	21110	ENSG00000110400,ENSG00000138696,ENSG00000137203,ENSG00000132915,ENSG00000157890,ENSG00000162337,ENSG00000077279,ENSG00000198719,ENSG00000273706,ENSG00000148204,ENSG00000175544,ENSG00000163395,ENSG00000157087,ENSG00000106688,ENSG00000187498,ENSG00000139567,ENSG00000124006,ENSG00000103494,ENSG00000050555,ENSG00000101680,ENSG00000131697,ENSG00000115844,ENSG00000173482,ENSG00000005513,ENSG00000165533…
GO:BP	regulation of cardiac muscle cell contraction	GO:0086004	FALSE	0.04362333768418696	1.3602811089918392	34	1868	12	21110	ENSG00000151067,ENSG00000196296,ENSG00000096696,ENSG00000198626,ENSG00000018625,ENSG00000163485,ENSG00000129682,ENSG00000183873,ENSG00000159167,ENSG00000078814,ENSG00000123700,ENSG00000145362
GO:BP	cell fate commitment	GO:0045165	FALSE	0.04778963617912666	1.320666275735727	284	1868	47	21110	ENSG00000162493,ENSG00000074047,ENSG00000130700,ENSG00000107187,ENSG00000178568,ENSG00000177103,ENSG00000184486,ENSG00000125798,ENSG00000078401,ENSG00000147596,ENSG00000154342,ENSG00000198719,ENSG00000107779,ENSG00000002745,ENSG00000148826,ENSG00000122145,ENSG00000133937,ENSG00000168477,ENSG00000128602,ENSG00000109101,ENSG00000140464,ENSG00000184916,ENSG00000074181,ENSG00000092607,ENSG00000004848…
GO:BP	chemical homeostasis	GO:0048878	FALSE	0.0488400978705117	1.3112234744449973	1003	1868	127	21110	ENSG00000183087,ENSG00000137824,ENSG00000111199,ENSG00000151067,ENSG00000171105,ENSG00000164082,ENSG00000164418,ENSG00000179142,ENSG00000169418,ENSG00000170927,ENSG00000151320,ENSG00000170624,ENSG00000015520,ENSG00000119946,ENSG00000113739,ENSG00000128973,ENSG00000149577,ENSG00000158014,ENSG00000196296,ENSG00000125798,ENSG00000079689,ENSG00000005882,ENSG00000187258,ENSG00000162337,ENSG00000078401…
GO:CC	cell periphery	GO:0071944	TRUE	5.548429223643715e-38	37.25582994950042	6303	1946	816	22122	ENSG00000162493,ENSG00000151704,ENSG00000137573,ENSG00000003989,ENSG00000005884,ENSG00000074855,ENSG00000079841,ENSG00000196581,ENSG00000142449,ENSG00000164398,ENSG00000129990,ENSG00000100321,ENSG00000136848,ENSG00000069431,ENSG00000111452,ENSG00000174080,ENSG00000165379,ENSG00000154133,ENSG00000111199,ENSG00000072840,ENSG00000134160,ENSG00000164050,ENSG00000140323,ENSG00000165548,ENSG00000151067…
GO:CC	plasma membrane	GO:0005886	FALSE	1.3385965302213295e-28	27.87335030506663	5819	1946	734	22122	ENSG00000162493,ENSG00000151704,ENSG00000137573,ENSG00000003989,ENSG00000005884,ENSG00000074855,ENSG00000079841,ENSG00000196581,ENSG00000164398,ENSG00000129990,ENSG00000100321,ENSG00000136848,ENSG00000069431,ENSG00000111452,ENSG00000174080,ENSG00000165379,ENSG00000154133,ENSG00000111199,ENSG00000072840,ENSG00000134160,ENSG00000164050,ENSG00000140323,ENSG00000165548,ENSG00000151067,ENSG00000120251…
GO:CC	cell projection	GO:0042995	FALSE	1.968639910616996e-27	26.705833714605177	2400	1946	372	22122	ENSG00000162493,ENSG00000242866,ENSG00000165695,ENSG00000005884,ENSG00000177646,ENSG00000079841,ENSG00000100505,ENSG00000129990,ENSG00000136848,ENSG00000277893,ENSG00000154133,ENSG00000171533,ENSG00000074047,ENSG00000111199,ENSG00000072840,ENSG00000134160,ENSG00000151067,ENSG00000120251,ENSG00000027644,ENSG00000171105,ENSG00000168280,ENSG00000150471,ENSG00000196169,ENSG00000129467,ENSG00000164082…
GO:CC	plasma membrane bounded cell projection	GO:0120025	FALSE	8.875914413669168e-27	26.051786894120337	2286	1946	357	22122	ENSG00000162493,ENSG00000242866,ENSG00000165695,ENSG00000005884,ENSG00000177646,ENSG00000100505,ENSG00000129990,ENSG00000136848,ENSG00000277893,ENSG00000154133,ENSG00000171533,ENSG00000074047,ENSG00000111199,ENSG00000072840,ENSG00000134160,ENSG00000151067,ENSG00000120251,ENSG00000027644,ENSG00000171105,ENSG00000168280,ENSG00000150471,ENSG00000196169,ENSG00000129467,ENSG00000164082,ENSG00000034971…
GO:CC	membrane	GO:0016020	FALSE	3.932069451881785e-19	18.405378819857543	9878	1946	1069	22122	ENSG00000162493,ENSG00000188818,ENSG00000151704,ENSG00000137573,ENSG00000139364,ENSG00000003989,ENSG00000005884,ENSG00000158089,ENSG00000144583,ENSG00000111846,ENSG00000074855,ENSG00000177646,ENSG00000137824,ENSG00000079841,ENSG00000196581,ENSG00000164398,ENSG00000129990,ENSG00000100321,ENSG00000109956,ENSG00000136848,ENSG00000069431,ENSG00000277893,ENSG00000111452,ENSG00000174080,ENSG00000165379…
GO:CC	neuron projection	GO:0043005	FALSE	1.7289303211365998e-17	16.76222250918742	1394	1946	225	22122	ENSG00000242866,ENSG00000005884,ENSG00000177646,ENSG00000100505,ENSG00000129990,ENSG00000136848,ENSG00000277893,ENSG00000154133,ENSG00000171533,ENSG00000111199,ENSG00000134160,ENSG00000151067,ENSG00000120251,ENSG00000027644,ENSG00000171105,ENSG00000168280,ENSG00000150471,ENSG00000129467,ENSG00000164082,ENSG00000034971,ENSG00000100884,ENSG00000155980,ENSG00000180720,ENSG00000168824,ENSG00000145545…
GO:CC	cell junction	GO:0030054	FALSE	2.3185997507811586e-16	15.634774215152293	2230	1946	316	22122	ENSG00000162493,ENSG00000003989,ENSG00000005884,ENSG00000079841,ENSG00000196581,ENSG00000100505,ENSG00000129990,ENSG00000100321,ENSG00000105538,ENSG00000165379,ENSG00000111199,ENSG00000151067,ENSG00000120251,ENSG00000113555,ENSG00000150471,ENSG00000164082,ENSG00000068024,ENSG00000161835,ENSG00000155980,ENSG00000180720,ENSG00000127418,ENSG00000164418,ENSG00000173227,ENSG00000023839,ENSG00000168824…
GO:CC	plasma membrane region	GO:0098590	FALSE	3.360635040291322e-16	15.473578648671168	1292	1946	209	22122	ENSG00000162493,ENSG00000005884,ENSG00000079841,ENSG00000196581,ENSG00000165379,ENSG00000111199,ENSG00000072840,ENSG00000151067,ENSG00000120251,ENSG00000171105,ENSG00000164082,ENSG00000273777,ENSG00000161835,ENSG00000180720,ENSG00000164418,ENSG00000023839,ENSG00000168824,ENSG00000170927,ENSG00000151320,ENSG00000110628,ENSG00000091129,ENSG00000158296,ENSG00000015520,ENSG00000137766,ENSG00000170324…
GO:CC	cilium	GO:0005929	FALSE	2.1844367178875615e-13	12.660660532080675	737	1946	133	22122	ENSG00000242866,ENSG00000165695,ENSG00000074047,ENSG00000111199,ENSG00000072840,ENSG00000168280,ENSG00000196169,ENSG00000034971,ENSG00000155980,ENSG00000138002,ENSG00000170927,ENSG00000123607,ENSG00000198331,ENSG00000158163,ENSG00000151208,ENSG00000137473,ENSG00000214530,ENSG00000155755,ENSG00000116213,ENSG00000160602,ENSG00000214140,ENSG00000132915,ENSG00000215187,ENSG00000155875,ENSG00000170289…
GO:CC	somatodendritic compartment	GO:0036477	FALSE	3.1730657996337807e-12	11.49852092187325	867	1946	146	22122	ENSG00000177646,ENSG00000100505,ENSG00000129990,ENSG00000136848,ENSG00000277893,ENSG00000171533,ENSG00000151067,ENSG00000120251,ENSG00000171105,ENSG00000168280,ENSG00000129467,ENSG00000164082,ENSG00000100884,ENSG00000155980,ENSG00000180720,ENSG00000164418,ENSG00000168824,ENSG00000145545,ENSG00000152954,ENSG00000151835,ENSG00000142920,ENSG00000172519,ENSG00000085552,ENSG00000277363,ENSG00000110400…
GO:CC	cation channel complex	GO:0034703	FALSE	1.3494223183448064e-11	10.869852111244724	206	1946	55	22122	ENSG00000069431,ENSG00000151067,ENSG00000164418,ENSG00000151320,ENSG00000175497,ENSG00000163873,ENSG00000184156,ENSG00000196296,ENSG00000182255,ENSG00000169282,ENSG00000149575,ENSG00000124134,ENSG00000170289,ENSG00000166762,ENSG00000196218,ENSG00000179397,ENSG00000127412,ENSG00000198626,ENSG00000162572,ENSG00000170745,ENSG00000144406,ENSG00000182450,ENSG00000006283,ENSG00000116396,ENSG00000187486…
GO:CC	synapse	GO:0045202	FALSE	2.470929785769243e-10	9.607139595385545	1465	1946	209	22122	ENSG00000005884,ENSG00000079841,ENSG00000100505,ENSG00000129990,ENSG00000100321,ENSG00000165379,ENSG00000151067,ENSG00000120251,ENSG00000150471,ENSG00000164082,ENSG00000068024,ENSG00000161835,ENSG00000155980,ENSG00000180720,ENSG00000164418,ENSG00000173227,ENSG00000168824,ENSG00000116544,ENSG00000091129,ENSG00000137766,ENSG00000172519,ENSG00000085552,ENSG00000151208,ENSG00000277363,ENSG00000101349…
GO:CC	monoatomic ion channel complex	GO:0034702	FALSE	1.5049919495853707e-9	8.822465823166484	311	1946	67	22122	ENSG00000069431,ENSG00000151067,ENSG00000120251,ENSG00000164418,ENSG00000151320,ENSG00000175497,ENSG00000163873,ENSG00000184156,ENSG00000167614,ENSG00000196296,ENSG00000182255,ENSG00000169282,ENSG00000149575,ENSG00000124134,ENSG00000170289,ENSG00000166762,ENSG00000196218,ENSG00000179397,ENSG00000091664,ENSG00000161509,ENSG00000127412,ENSG00000198626,ENSG00000162572,ENSG00000170745,ENSG00000145863…
GO:CC	extracellular matrix	GO:0031012	FALSE	1.7301782536308307e-9	8.76190915087106	567	1946	101	22122	ENSG00000137573,ENSG00000142449,ENSG00000174080,ENSG00000160339,ENSG00000034971,ENSG00000173376,ENSG00000164946,ENSG00000154734,ENSG00000088812,ENSG00000133110,ENSG00000138759,ENSG00000142173,ENSG00000179954,ENSG00000126838,ENSG00000162745,ENSG00000103310,ENSG00000196878,ENSG00000119681,ENSG00000138829,ENSG00000179403,ENSG00000012171,ENSG00000140506,ENSG00000185070,ENSG00000187908,ENSG00000136859…
GO:CC	external encapsulating structure	GO:0030312	FALSE	1.927320119616835e-9	8.715046144899983	568	1946	101	22122	ENSG00000137573,ENSG00000142449,ENSG00000174080,ENSG00000160339,ENSG00000034971,ENSG00000173376,ENSG00000164946,ENSG00000154734,ENSG00000088812,ENSG00000133110,ENSG00000138759,ENSG00000142173,ENSG00000179954,ENSG00000126838,ENSG00000162745,ENSG00000103310,ENSG00000196878,ENSG00000119681,ENSG00000138829,ENSG00000179403,ENSG00000012171,ENSG00000140506,ENSG00000185070,ENSG00000187908,ENSG00000136859…
GO:CC	axon	GO:0030424	FALSE	4.370798539315205e-9	8.35943921073297	648	1946	110	22122	ENSG00000005884,ENSG00000129990,ENSG00000136848,ENSG00000154133,ENSG00000171533,ENSG00000111199,ENSG00000134160,ENSG00000027644,ENSG00000171105,ENSG00000168280,ENSG00000150471,ENSG00000164082,ENSG00000034971,ENSG00000100884,ENSG00000155980,ENSG00000152954,ENSG00000151835,ENSG00000091129,ENSG00000218336,ENSG00000142920,ENSG00000137766,ENSG00000085552,ENSG00000277363,ENSG00000110400,ENSG00000163873…
GO:CC	neuronal cell body	GO:0043025	FALSE	9.629925924897707e-9	8.016377053532985	512	1946	92	22122	ENSG00000129990,ENSG00000136848,ENSG00000277893,ENSG00000151067,ENSG00000120251,ENSG00000171105,ENSG00000168280,ENSG00000100884,ENSG00000155980,ENSG00000164418,ENSG00000145545,ENSG00000152954,ENSG00000142920,ENSG00000277363,ENSG00000163873,ENSG00000112038,ENSG00000146216,ENSG00000154277,ENSG00000168003,ENSG00000112425,ENSG00000175866,ENSG00000181072,ENSG00000107779,ENSG00000143801,ENSG00000145920…
GO:CC	extracellular region	GO:0005576	FALSE	1.523208421396703e-8	7.817240667859281	4236	1946	484	22122	ENSG00000137573,ENSG00000100802,ENSG00000183087,ENSG00000005884,ENSG00000142449,ENSG00000109956,ENSG00000167751,ENSG00000174080,ENSG00000154133,ENSG00000147255,ENSG00000164050,ENSG00000146122,ENSG00000113555,ENSG00000171105,ENSG00000095713,ENSG00000160339,ENSG00000138315,ENSG00000186442,ENSG00000034971,ENSG00000100884,ENSG00000101448,ENSG00000145808,ENSG00000205336,ENSG00000173376,ENSG00000187950…
GO:CC	transmembrane transporter complex	GO:1902495	FALSE	4.2805228263906414e-8	7.368503182680939	409	1946	77	22122	ENSG00000069431,ENSG00000151067,ENSG00000120251,ENSG00000164418,ENSG00000151320,ENSG00000175497,ENSG00000163873,ENSG00000184156,ENSG00000167614,ENSG00000196296,ENSG00000182255,ENSG00000169282,ENSG00000149575,ENSG00000124134,ENSG00000170289,ENSG00000166762,ENSG00000196218,ENSG00000179397,ENSG00000137731,ENSG00000091664,ENSG00000161509,ENSG00000127412,ENSG00000198626,ENSG00000162572,ENSG00000115286…
GO:CC	cell body	GO:0044297	FALSE	7.667594135487083e-8	7.1153408834548175	580	1946	98	22122	ENSG00000129990,ENSG00000136848,ENSG00000277893,ENSG00000151067,ENSG00000120251,ENSG00000171105,ENSG00000168280,ENSG00000100884,ENSG00000155980,ENSG00000164418,ENSG00000145545,ENSG00000152954,ENSG00000142920,ENSG00000277363,ENSG00000163873,ENSG00000112038,ENSG00000146216,ENSG00000154277,ENSG00000163629,ENSG00000168003,ENSG00000112425,ENSG00000163017,ENSG00000091622,ENSG00000175866,ENSG00000181072…
GO:CC	cytoplasm	GO:0005737	FALSE	1.0588784526979039e-7	6.975153889139134	12365	1946	1217	22122	ENSG00000162493,ENSG00000005102,ENSG00000188818,ENSG00000137573,ENSG00000183087,ENSG00000165695,ENSG00000005884,ENSG00000158089,ENSG00000144583,ENSG00000111846,ENSG00000074855,ENSG00000177646,ENSG00000137824,ENSG00000079841,ENSG00000164398,ENSG00000100505,ENSG00000129990,ENSG00000100321,ENSG00000109956,ENSG00000136848,ENSG00000160200,ENSG00000179071,ENSG00000069431,ENSG00000277893,ENSG00000105538…
GO:CC	transporter complex	GO:1990351	FALSE	1.6389793472079222e-7	6.785426518943319	436	1946	79	22122	ENSG00000069431,ENSG00000151067,ENSG00000120251,ENSG00000164418,ENSG00000151320,ENSG00000175497,ENSG00000163873,ENSG00000184156,ENSG00000167614,ENSG00000196296,ENSG00000182255,ENSG00000169282,ENSG00000149575,ENSG00000124134,ENSG00000170289,ENSG00000166762,ENSG00000196218,ENSG00000179397,ENSG00000137731,ENSG00000091664,ENSG00000161509,ENSG00000127412,ENSG00000198626,ENSG00000162572,ENSG00000115286…
GO:CC	collagen-containing extracellular matrix	GO:0062023	FALSE	2.001601063909582e-7	6.698622476810359	430	1946	78	22122	ENSG00000137573,ENSG00000142449,ENSG00000174080,ENSG00000160339,ENSG00000034971,ENSG00000164946,ENSG00000154734,ENSG00000088812,ENSG00000133110,ENSG00000138759,ENSG00000142173,ENSG00000179954,ENSG00000126838,ENSG00000103310,ENSG00000196878,ENSG00000119681,ENSG00000138829,ENSG00000179403,ENSG00000012171,ENSG00000140506,ENSG00000136859,ENSG00000197467,ENSG00000041982,ENSG00000164692,ENSG00000132470…
GO:CC	cell-cell junction	GO:0005911	FALSE	5.461080110926492e-7	6.262721452565697	511	1946	87	22122	ENSG00000196581,ENSG00000105538,ENSG00000111199,ENSG00000113555,ENSG00000150471,ENSG00000127418,ENSG00000023839,ENSG00000118898,ENSG00000151320,ENSG00000121634,ENSG00000170324,ENSG00000151208,ENSG00000110400,ENSG00000181885,ENSG00000214530,ENSG00000159248,ENSG00000163531,ENSG00000161647,ENSG00000096696,ENSG00000164007,ENSG00000185070,ENSG00000198719,ENSG00000175866,ENSG00000162576,ENSG00000197467…
GO:CC	endoplasmic reticulum lumen	GO:0005788	FALSE	9.15333455478166e-7	6.038420663865368	313	1946	61	22122	ENSG00000183087,ENSG00000074855,ENSG00000010932,ENSG00000142173,ENSG00000113739,ENSG00000128973,ENSG00000149428,ENSG00000185739,ENSG00000177706,ENSG00000179403,ENSG00000178522,ENSG00000078401,ENSG00000154342,ENSG00000169174,ENSG00000162576,ENSG00000197467,ENSG00000135052,ENSG00000041982,ENSG00000164692,ENSG00000142156,ENSG00000185010,ENSG00000183876,ENSG00000126218,ENSG00000112280,ENSG00000186439…
GO:CC	endoplasmic reticulum	GO:0005783	FALSE	0.0000018912378018077073	5.7232538600921865	2059	1946	255	22122	ENSG00000188818,ENSG00000137573,ENSG00000183087,ENSG00000074855,ENSG00000164398,ENSG00000109956,ENSG00000277893,ENSG00000174080,ENSG00000111199,ENSG00000134160,ENSG00000010932,ENSG00000120251,ENSG00000034971,ENSG00000173456,ENSG00000033011,ENSG00000115226,ENSG00000168824,ENSG00000145545,ENSG00000170927,ENSG00000151320,ENSG00000170624,ENSG00000088002,ENSG00000255974,ENSG00000142173,ENSG00000113739…
GO:CC	synaptic membrane	GO:0097060	FALSE	0.000002194204136665702	5.658722970515485	397	1946	71	22122	ENSG00000005884,ENSG00000079841,ENSG00000165379,ENSG00000151067,ENSG00000120251,ENSG00000164082,ENSG00000161835,ENSG00000180720,ENSG00000164418,ENSG00000168824,ENSG00000091129,ENSG00000137766,ENSG00000110400,ENSG00000163873,ENSG00000204314,ENSG00000112038,ENSG00000134780,ENSG00000178568,ENSG00000011083,ENSG00000183783,ENSG00000175866,ENSG00000181072,ENSG00000197467,ENSG00000161509,ENSG00000143801…
GO:CC	sarcolemma	GO:0042383	FALSE	0.0000024910867413629835	5.6036111497660155	138	1946	35	22122	ENSG00000151067,ENSG00000151320,ENSG00000170624,ENSG00000142173,ENSG00000112038,ENSG00000149575,ENSG00000162520,ENSG00000092529,ENSG00000196218,ENSG00000128591,ENSG00000171885,ENSG00000198626,ENSG00000142156,ENSG00000249715,ENSG00000154358,ENSG00000018625,ENSG00000187486,ENSG00000130433,ENSG00000266964,ENSG00000160191,ENSG00000089250,ENSG00000111241,ENSG00000129682,ENSG00000105605,ENSG00000081248…
GO:CC	apical plasma membrane	GO:0016324	FALSE	0.000003276485298919286	5.4845917763153675	385	1946	69	22122	ENSG00000162493,ENSG00000196581,ENSG00000111199,ENSG00000273777,ENSG00000023839,ENSG00000170927,ENSG00000110628,ENSG00000015520,ENSG00000140279,ENSG00000161647,ENSG00000116183,ENSG00000168003,ENSG00000104537,ENSG00000110375,ENSG00000105675,ENSG00000174358,ENSG00000198719,ENSG00000168502,ENSG00000135835,ENSG00000132849,ENSG00000174827,ENSG00000127412,ENSG00000143801,ENSG00000148204,ENSG00000168065…
GO:CC	endomembrane system	GO:0012505	FALSE	0.0000037775925988766525	5.422784881141613	4776	1946	520	22122	ENSG00000188818,ENSG00000137573,ENSG00000183087,ENSG00000158089,ENSG00000144583,ENSG00000111846,ENSG00000074855,ENSG00000164398,ENSG00000100505,ENSG00000129990,ENSG00000100321,ENSG00000109956,ENSG00000277893,ENSG00000105538,ENSG00000167751,ENSG00000174080,ENSG00000171533,ENSG00000111199,ENSG00000134160,ENSG00000120820,ENSG00000010932,ENSG00000120251,ENSG00000171105,ENSG00000136235,ENSG00000138315…
GO:CC	T-tubule	GO:0030315	FALSE	0.000004348638459241751	5.361646697573372	54	1946	20	22122	ENSG00000151067,ENSG00000151320,ENSG00000149575,ENSG00000092529,ENSG00000171885,ENSG00000249715,ENSG00000018625,ENSG00000187486,ENSG00000130433,ENSG00000266964,ENSG00000105605,ENSG00000081248,ENSG00000183873,ENSG00000185482,ENSG00000185567,ENSG00000198929,ENSG00000144285,ENSG00000123700,ENSG00000183023,ENSG00000145362
GO:CC	sarcomere	GO:0030017	FALSE	0.000005736327377146267	5.24136607107266	217	1946	46	22122	ENSG00000069431,ENSG00000151067,ENSG00000133454,ENSG00000068024,ENSG00000153531,ENSG00000141161,ENSG00000196296,ENSG00000163431,ENSG00000077522,ENSG00000162520,ENSG00000092529,ENSG00000196218,ENSG00000128591,ENSG00000036448,ENSG00000155657,ENSG00000149596,ENSG00000198626,ENSG00000143801,ENSG00000154358,ENSG00000125414,ENSG00000163395,ENSG00000170807,ENSG00000134571,ENSG00000104369,ENSG00000151929…
GO:CC	dendrite	GO:0030425	FALSE	0.000008227786835776941	5.084716968465528	633	1946	98	22122	ENSG00000177646,ENSG00000100505,ENSG00000136848,ENSG00000171533,ENSG00000151067,ENSG00000120251,ENSG00000171105,ENSG00000168280,ENSG00000129467,ENSG00000164082,ENSG00000100884,ENSG00000155980,ENSG00000180720,ENSG00000168824,ENSG00000151835,ENSG00000142920,ENSG00000172519,ENSG00000085552,ENSG00000277363,ENSG00000110400,ENSG00000163873,ENSG00000112038,ENSG00000134780,ENSG00000182255,ENSG00000115648…
GO:CC	dendritic tree	GO:0097447	FALSE	0.000009650518469690653	5.015449353757033	635	1946	98	22122	ENSG00000177646,ENSG00000100505,ENSG00000136848,ENSG00000171533,ENSG00000151067,ENSG00000120251,ENSG00000171105,ENSG00000168280,ENSG00000129467,ENSG00000164082,ENSG00000100884,ENSG00000155980,ENSG00000180720,ENSG00000168824,ENSG00000151835,ENSG00000142920,ENSG00000172519,ENSG00000085552,ENSG00000277363,ENSG00000110400,ENSG00000163873,ENSG00000112038,ENSG00000134780,ENSG00000182255,ENSG00000115648…
GO:CC	myofibril	GO:0030016	FALSE	0.000014770919560935653	4.830592466921712	238	1946	48	22122	ENSG00000069431,ENSG00000151067,ENSG00000133454,ENSG00000068024,ENSG00000153531,ENSG00000141161,ENSG00000196296,ENSG00000163431,ENSG00000077522,ENSG00000162520,ENSG00000092529,ENSG00000196218,ENSG00000128591,ENSG00000036448,ENSG00000155657,ENSG00000149596,ENSG00000198626,ENSG00000143801,ENSG00000154358,ENSG00000125414,ENSG00000163395,ENSG00000170807,ENSG00000134571,ENSG00000104369,ENSG00000151929…
GO:CC	apical part of cell	GO:0045177	FALSE	0.00003568489717669655	4.447515550291602	449	1946	74	22122	ENSG00000162493,ENSG00000196581,ENSG00000111199,ENSG00000273777,ENSG00000023839,ENSG00000170927,ENSG00000110628,ENSG00000015520,ENSG00000140279,ENSG00000161647,ENSG00000116183,ENSG00000168003,ENSG00000104537,ENSG00000158813,ENSG00000104368,ENSG00000110375,ENSG00000105675,ENSG00000174358,ENSG00000198719,ENSG00000168502,ENSG00000135835,ENSG00000132849,ENSG00000174827,ENSG00000127412,ENSG00000143801…
GO:CC	sodium channel complex	GO:0034706	FALSE	0.0000405793781472841	4.391694612533633	27	1946	13	22122	ENSG00000164418,ENSG00000163873,ENSG00000149575,ENSG00000162572,ENSG00000144406,ENSG00000006283,ENSG00000111319,ENSG00000196876,ENSG00000183873,ENSG00000168356,ENSG00000185313,ENSG00000007314,ENSG00000144285
GO:CC	contractile fiber	GO:0043292	FALSE	0.000048614769022501074	4.31323177331829	247	1946	48	22122	ENSG00000069431,ENSG00000151067,ENSG00000133454,ENSG00000068024,ENSG00000153531,ENSG00000141161,ENSG00000196296,ENSG00000163431,ENSG00000077522,ENSG00000162520,ENSG00000092529,ENSG00000196218,ENSG00000128591,ENSG00000036448,ENSG00000155657,ENSG00000149596,ENSG00000198626,ENSG00000143801,ENSG00000154358,ENSG00000125414,ENSG00000163395,ENSG00000170807,ENSG00000134571,ENSG00000104369,ENSG00000151929…
GO:CC	cell surface	GO:0009986	FALSE	0.00010219190477989352	3.9905835058516814	972	1946	132	22122	ENSG00000137573,ENSG00000242866,ENSG00000005884,ENSG00000196581,ENSG00000165379,ENSG00000111199,ENSG00000120251,ENSG00000171105,ENSG00000160339,ENSG00000138315,ENSG00000101448,ENSG00000273777,ENSG00000023839,ENSG00000170927,ENSG00000091129,ENSG00000168546,ENSG00000184156,ENSG00000140279,ENSG00000177103,ENSG00000168003,ENSG00000128322,ENSG00000104368,ENSG00000083457,ENSG00000105976,ENSG00000081985…
GO:CC	neuron to neuron synapse	GO:0098984	FALSE	0.00015641256864343196	3.805728351831343	383	1946	64	22122	ENSG00000165379,ENSG00000151067,ENSG00000120251,ENSG00000161835,ENSG00000164418,ENSG00000173227,ENSG00000116544,ENSG00000091129,ENSG00000151208,ENSG00000277363,ENSG00000110400,ENSG00000204314,ENSG00000134780,ENSG00000178568,ENSG00000157782,ENSG00000175866,ENSG00000165699,ENSG00000181072,ENSG00000161509,ENSG00000164061,ENSG00000179915,ENSG00000187391,ENSG00000165985,ENSG00000157087,ENSG00000106688…
GO:CC	presynapse	GO:0098793	FALSE	0.00017066273990111564	3.7678612862764282	569	1946	86	22122	ENSG00000005884,ENSG00000079841,ENSG00000100505,ENSG00000129990,ENSG00000100321,ENSG00000164082,ENSG00000164418,ENSG00000173227,ENSG00000137766,ENSG00000277363,ENSG00000110400,ENSG00000168481,ENSG00000163873,ENSG00000204314,ENSG00000070087,ENSG00000112038,ENSG00000178568,ENSG00000124493,ENSG00000079689,ENSG00000154342,ENSG00000183783,ENSG00000128683,ENSG00000175866,ENSG00000181072,ENSG00000091664…
GO:CC	postsynapse	GO:0098794	FALSE	0.00017135252765328575	3.766109484827475	665	1946	97	22122	ENSG00000005884,ENSG00000165379,ENSG00000151067,ENSG00000120251,ENSG00000161835,ENSG00000180720,ENSG00000164418,ENSG00000168824,ENSG00000116544,ENSG00000091129,ENSG00000151208,ENSG00000277363,ENSG00000163873,ENSG00000204314,ENSG00000070087,ENSG00000112038,ENSG00000134780,ENSG00000178568,ENSG00000182255,ENSG00000077522,ENSG00000104368,ENSG00000157782,ENSG00000183783,ENSG00000175866,ENSG00000165699…
GO:CC	anchoring junction	GO:0070161	FALSE	0.0003590628412043623	3.4448295369371698	902	1946	122	22122	ENSG00000162493,ENSG00000005884,ENSG00000196581,ENSG00000105538,ENSG00000111199,ENSG00000113555,ENSG00000150471,ENSG00000127418,ENSG00000023839,ENSG00000118898,ENSG00000151320,ENSG00000121634,ENSG00000170324,ENSG00000151208,ENSG00000110400,ENSG00000181885,ENSG00000214530,ENSG00000112038,ENSG00000149428,ENSG00000159248,ENSG00000140279,ENSG00000163531,ENSG00000161647,ENSG00000168003,ENSG00000096696…
GO:CC	Z disc	GO:0030018	FALSE	0.0003744074004979202	3.426655575629322	132	1946	30	22122	ENSG00000151067,ENSG00000133454,ENSG00000068024,ENSG00000141161,ENSG00000077522,ENSG00000162520,ENSG00000092529,ENSG00000196218,ENSG00000128591,ENSG00000155657,ENSG00000149596,ENSG00000198626,ENSG00000143801,ENSG00000154358,ENSG00000163395,ENSG00000104369,ENSG00000151929,ENSG00000109846,ENSG00000124006,ENSG00000174611,ENSG00000196876,ENSG00000183873,ENSG00000183091,ENSG00000172403,ENSG00000198929…
GO:CC	I band	GO:0031674	FALSE	0.00038984617931635767	3.4091067177212437	146	1946	32	22122	ENSG00000151067,ENSG00000133454,ENSG00000068024,ENSG00000141161,ENSG00000196296,ENSG00000077522,ENSG00000162520,ENSG00000092529,ENSG00000196218,ENSG00000128591,ENSG00000155657,ENSG00000149596,ENSG00000198626,ENSG00000143801,ENSG00000154358,ENSG00000163395,ENSG00000104369,ENSG00000151929,ENSG00000109846,ENSG00000124006,ENSG00000174611,ENSG00000196876,ENSG00000081248,ENSG00000183873,ENSG00000183091…
GO:CC	presynaptic membrane	GO:0042734	FALSE	0.0006054457954262451	3.2179247324565634	163	1946	34	22122	ENSG00000005884,ENSG00000079841,ENSG00000164082,ENSG00000164418,ENSG00000137766,ENSG00000110400,ENSG00000163873,ENSG00000112038,ENSG00000178568,ENSG00000183783,ENSG00000181072,ENSG00000143801,ENSG00000179915,ENSG00000157087,ENSG00000174013,ENSG00000163485,ENSG00000073670,ENSG00000126243,ENSG00000099365,ENSG00000177301,ENSG00000184845,ENSG00000185313,ENSG00000142319,ENSG00000109991,ENSG00000132639…
GO:CC	myosin filament	GO:0032982	TRUE	0.0007282731479252646	3.137705702571984	24	1946	11	22122	ENSG00000133454,ENSG00000133055,ENSG00000105357,ENSG00000163017,ENSG00000036448,ENSG00000125414,ENSG00000134571,ENSG00000264424,ENSG00000109063,ENSG00000078814,ENSG00000197616
GO:CC	cytoplasmic region	GO:0099568	FALSE	0.0007403205702144225	3.1305801833389886	286	1946	50	22122	ENSG00000165695,ENSG00000079841,ENSG00000074047,ENSG00000168280,ENSG00000196169,ENSG00000155980,ENSG00000138002,ENSG00000137766,ENSG00000158163,ENSG00000163873,ENSG00000112038,ENSG00000154277,ENSG00000215187,ENSG00000155875,ENSG00000198003,ENSG00000077279,ENSG00000175866,ENSG00000163060,ENSG00000179532,ENSG00000163576,ENSG00000164061,ENSG00000156042,ENSG00000158486,ENSG00000007174,ENSG00000183914…
GO:CC	axon initial segment	GO:0043194	FALSE	0.0007955683905828948	3.099322480535205	20	1946	10	22122	ENSG00000091129,ENSG00000184156,ENSG00000182255,ENSG00000163531,ENSG00000134369,ENSG00000160460,ENSG00000196876,ENSG00000177301,ENSG00000184144,ENSG00000144285
GO:CC	axoneme	GO:0005930	FALSE	0.0008300703586801665	3.0808850942606747	158	1946	33	22122	ENSG00000165695,ENSG00000074047,ENSG00000196169,ENSG00000138002,ENSG00000158163,ENSG00000215187,ENSG00000155875,ENSG00000198003,ENSG00000077279,ENSG00000163060,ENSG00000179532,ENSG00000163576,ENSG00000156042,ENSG00000158486,ENSG00000007174,ENSG00000183914,ENSG00000042317,ENSG00000187726,ENSG00000158023,ENSG00000138892,ENSG00000162643,ENSG00000103494,ENSG00000111087,ENSG00000077327,ENSG00000141519…
GO:CC	ciliary plasm	GO:0097014	FALSE	0.0009602045364242949	3.0176362465657856	159	1946	33	22122	ENSG00000165695,ENSG00000074047,ENSG00000196169,ENSG00000138002,ENSG00000158163,ENSG00000215187,ENSG00000155875,ENSG00000198003,ENSG00000077279,ENSG00000163060,ENSG00000179532,ENSG00000163576,ENSG00000156042,ENSG00000158486,ENSG00000007174,ENSG00000183914,ENSG00000042317,ENSG00000187726,ENSG00000158023,ENSG00000138892,ENSG00000162643,ENSG00000103494,ENSG00000111087,ENSG00000077327,ENSG00000141519…
GO:CC	postsynaptic membrane	GO:0045211	FALSE	0.001114495687767376	2.952921607562798	282	1946	49	22122	ENSG00000005884,ENSG00000165379,ENSG00000151067,ENSG00000120251,ENSG00000161835,ENSG00000180720,ENSG00000164418,ENSG00000168824,ENSG00000091129,ENSG00000163873,ENSG00000204314,ENSG00000112038,ENSG00000134780,ENSG00000178568,ENSG00000183783,ENSG00000181072,ENSG00000197467,ENSG00000161509,ENSG00000145863,ENSG00000157087,ENSG00000008277,ENSG00000176884,ENSG00000156113,ENSG00000174013,ENSG00000163485…
GO:CC	motile cilium	GO:0031514	FALSE	0.0011856762378156607	2.926033883759002	251	1946	45	22122	ENSG00000165695,ENSG00000074047,ENSG00000138002,ENSG00000137473,ENSG00000214530,ENSG00000155875,ENSG00000166762,ENSG00000164066,ENSG00000179397,ENSG00000163060,ENSG00000179532,ENSG00000156042,ENSG00000158486,ENSG00000140263,ENSG00000206113,ENSG00000212122,ENSG00000167523,ENSG00000007174,ENSG00000183914,ENSG00000129646,ENSG00000169064,ENSG00000275722,ENSG00000111319,ENSG00000187726,ENSG00000158023…
GO:CC	neuron projection terminus	GO:0044306	FALSE	0.001865755674353554	2.7291452288785765	128	1946	28	22122	ENSG00000137766,ENSG00000163873,ENSG00000154277,ENSG00000079689,ENSG00000128683,ENSG00000175866,ENSG00000181072,ENSG00000036565,ENSG00000164061,ENSG00000145920,ENSG00000175544,ENSG00000173267,ENSG00000106688,ENSG00000176884,ENSG00000163485,ENSG00000150394,ENSG00000101188,ENSG00000120332,ENSG00000177301,ENSG00000054356,ENSG00000142319,ENSG00000109991,ENSG00000118160,ENSG00000135596,ENSG00000082556…
GO:CC	plasma membrane bounded cell projection cytoplasm	GO:0032838	FALSE	0.002006571198754791	2.697545425674607	248	1946	44	22122	ENSG00000165695,ENSG00000074047,ENSG00000168280,ENSG00000196169,ENSG00000155980,ENSG00000138002,ENSG00000158163,ENSG00000163873,ENSG00000112038,ENSG00000154277,ENSG00000215187,ENSG00000155875,ENSG00000198003,ENSG00000077279,ENSG00000175866,ENSG00000163060,ENSG00000179532,ENSG00000163576,ENSG00000156042,ENSG00000158486,ENSG00000007174,ENSG00000183914,ENSG00000042317,ENSG00000187726,ENSG00000158023…
GO:CC	supramolecular polymer	GO:0099081	FALSE	0.0021091352400110152	2.6758955719402513	1057	1946	135	22122	ENSG00000137824,ENSG00000142449,ENSG00000069431,ENSG00000171533,ENSG00000111199,ENSG00000151067,ENSG00000168280,ENSG00000133454,ENSG00000196169,ENSG00000186442,ENSG00000068024,ENSG00000155980,ENSG00000133055,ENSG00000118898,ENSG00000125746,ENSG00000255974,ENSG00000153531,ENSG00000141161,ENSG00000185522,ENSG00000196296,ENSG00000178999,ENSG00000138829,ENSG00000163431,ENSG00000215187,ENSG00000096696…
GO:CC	supramolecular fiber	GO:0099512	FALSE	0.0021584613651233434	2.6658557204911073	1048	1946	134	22122	ENSG00000137824,ENSG00000142449,ENSG00000069431,ENSG00000171533,ENSG00000111199,ENSG00000151067,ENSG00000168280,ENSG00000133454,ENSG00000196169,ENSG00000186442,ENSG00000068024,ENSG00000155980,ENSG00000133055,ENSG00000118898,ENSG00000125746,ENSG00000255974,ENSG00000153531,ENSG00000141161,ENSG00000185522,ENSG00000196296,ENSG00000178999,ENSG00000138829,ENSG00000163431,ENSG00000215187,ENSG00000096696…
GO:CC	ciliary membrane	GO:0060170	FALSE	0.002768664065604049	2.557729735950019	77	1946	20	22122	ENSG00000072840,ENSG00000214140,ENSG00000132915,ENSG00000164953,ENSG00000162576,ENSG00000148600,ENSG00000128602,ENSG00000111319,ENSG00000132518,ENSG00000138031,ENSG00000070729,ENSG00000278195,ENSG00000183862,ENSG00000174483,ENSG00000107593,ENSG00000184845,ENSG00000165533,ENSG00000168778,ENSG00000149489,ENSG00000173040
GO:CC	cytoskeleton	GO:0005856	FALSE	0.0030190274318761816	2.520132940816475	2412	1946	271	22122	ENSG00000165695,ENSG00000137824,ENSG00000079841,ENSG00000100505,ENSG00000037965,ENSG00000171533,ENSG00000074047,ENSG00000111199,ENSG00000072840,ENSG00000168280,ENSG00000133454,ENSG00000196169,ENSG00000132854,ENSG00000186442,ENSG00000068024,ENSG00000155980,ENSG00000118898,ENSG00000138002,ENSG00000170927,ENSG00000170624,ENSG00000124215,ENSG00000125746,ENSG00000123607,ENSG00000255974,ENSG00000198331…
GO:CC	potassium channel complex	GO:0034705	FALSE	0.0037483119271660816	2.4261642751454846	98	1946	23	22122	ENSG00000069431,ENSG00000164418,ENSG00000175497,ENSG00000163873,ENSG00000184156,ENSG00000182255,ENSG00000169282,ENSG00000124134,ENSG00000170745,ENSG00000182450,ENSG00000116396,ENSG00000187486,ENSG00000156113,ENSG00000170049,ENSG00000104848,ENSG00000162975,ENSG00000135750,ENSG00000177301,ENSG00000120049,ENSG00000132639,ENSG00000104783,ENSG00000143105,ENSG00000123700
GO:CC	basal plasma membrane	GO:0009925	FALSE	0.003752755841431117	2.4256496903613742	270	1946	46	22122	ENSG00000162493,ENSG00000005884,ENSG00000196581,ENSG00000158296,ENSG00000170324,ENSG00000181885,ENSG00000178568,ENSG00000163959,ENSG00000168003,ENSG00000104537,ENSG00000096696,ENSG00000157890,ENSG00000105976,ENSG00000164007,ENSG00000123191,ENSG00000171885,ENSG00000165272,ENSG00000132470,ENSG00000063180,ENSG00000168065,ENSG00000091262,ENSG00000175003,ENSG00000157087,ENSG00000124574,ENSG00000163485…
GO:CC	non-motile cilium	GO:0097730	FALSE	0.0037812433857823116	2.4223653676783665	169	1946	33	22122	ENSG00000242866,ENSG00000170927,ENSG00000198331,ENSG00000155755,ENSG00000214140,ENSG00000132915,ENSG00000170289,ENSG00000256061,ENSG00000187391,ENSG00000148600,ENSG00000128602,ENSG00000112599,ENSG00000170011,ENSG00000132518,ENSG00000042317,ENSG00000128617,ENSG00000070729,ENSG00000103494,ENSG00000278195,ENSG00000198691,ENSG00000177143,ENSG00000131697,ENSG00000172426,ENSG00000135100,ENSG00000150275…
GO:CC	cellular anatomical entity	GO:0110165	FALSE	0.004239217736244122	2.372714276467675	21581	1946	1924	22122	ENSG00000162493,ENSG00000005102,ENSG00000249467,ENSG00000188818,ENSG00000151704,ENSG00000137573,ENSG00000139364,ENSG00000003989,ENSG00000242866,ENSG00000100802,ENSG00000184828,ENSG00000183087,ENSG00000165695,ENSG00000005884,ENSG00000148704,ENSG00000158089,ENSG00000144583,ENSG00000111846,ENSG00000074855,ENSG00000177646,ENSG00000137824,ENSG00000079841,ENSG00000196581,ENSG00000142449,ENSG00000164398…
GO:CC	plasma membrane protein complex	GO:0098797	FALSE	0.0045772709523583	2.339393378673605	717	1946	97	22122	ENSG00000005884,ENSG00000069431,ENSG00000072840,ENSG00000151067,ENSG00000120251,ENSG00000027644,ENSG00000171105,ENSG00000164418,ENSG00000170624,ENSG00000124215,ENSG00000121634,ENSG00000175497,ENSG00000163873,ENSG00000184156,ENSG00000138696,ENSG00000159248,ENSG00000140279,ENSG00000182255,ENSG00000169282,ENSG00000149575,ENSG00000168003,ENSG00000124134,ENSG00000083457,ENSG00000166762,ENSG00000162337…
GO:CC	basal part of cell	GO:0045178	FALSE	0.004901218244876315	2.309695958488149	289	1946	48	22122	ENSG00000162493,ENSG00000005884,ENSG00000196581,ENSG00000158296,ENSG00000170324,ENSG00000181885,ENSG00000178568,ENSG00000163959,ENSG00000168003,ENSG00000104537,ENSG00000096696,ENSG00000157890,ENSG00000105976,ENSG00000078401,ENSG00000164007,ENSG00000123191,ENSG00000171885,ENSG00000165272,ENSG00000132470,ENSG00000063180,ENSG00000168065,ENSG00000091262,ENSG00000175003,ENSG00000157087,ENSG00000124574…
GO:CC	axon terminus	GO:0043679	FALSE	0.00559509691354394	2.252192386588207	114	1946	25	22122	ENSG00000137766,ENSG00000163873,ENSG00000079689,ENSG00000128683,ENSG00000181072,ENSG00000036565,ENSG00000145920,ENSG00000175544,ENSG00000173267,ENSG00000106688,ENSG00000176884,ENSG00000163485,ENSG00000150394,ENSG00000101188,ENSG00000120332,ENSG00000177301,ENSG00000054356,ENSG00000142319,ENSG00000109991,ENSG00000118160,ENSG00000135596,ENSG00000082556,ENSG00000115183,ENSG00000116329,ENSG00000183023
GO:CC	cell projection membrane	GO:0031253	FALSE	0.006848724410931759	2.1643903092200403	351	1946	55	22122	ENSG00000162493,ENSG00000005884,ENSG00000111199,ENSG00000072840,ENSG00000171105,ENSG00000273777,ENSG00000015520,ENSG00000112038,ENSG00000167614,ENSG00000134780,ENSG00000214140,ENSG00000132915,ENSG00000174358,ENSG00000164953,ENSG00000162576,ENSG00000171885,ENSG00000147481,ENSG00000174827,ENSG00000113645,ENSG00000145863,ENSG00000157087,ENSG00000148600,ENSG00000116396,ENSG00000128602,ENSG00000111319…
GO:CC	perikaryon	GO:0043204	FALSE	0.007133958275910229	2.1466694350305975	159	1946	31	22122	ENSG00000151067,ENSG00000100884,ENSG00000155980,ENSG00000142920,ENSG00000163873,ENSG00000112038,ENSG00000112425,ENSG00000145920,ENSG00000163251,ENSG00000106688,ENSG00000184985,ENSG00000094631,ENSG00000128482,ENSG00000109846,ENSG00000160191,ENSG00000072832,ENSG00000135824,ENSG00000073670,ENSG00000101188,ENSG00000135750,ENSG00000185800,ENSG00000155974,ENSG00000177301,ENSG00000054356,ENSG00000213949…
GO:CC	asymmetric synapse	GO:0032279	FALSE	0.007435957029752391	2.1286631285552415	352	1946	55	22122	ENSG00000165379,ENSG00000151067,ENSG00000120251,ENSG00000161835,ENSG00000164418,ENSG00000116544,ENSG00000091129,ENSG00000151208,ENSG00000277363,ENSG00000204314,ENSG00000134780,ENSG00000178568,ENSG00000157782,ENSG00000175866,ENSG00000165699,ENSG00000181072,ENSG00000161509,ENSG00000164061,ENSG00000187391,ENSG00000157087,ENSG00000106688,ENSG00000008277,ENSG00000176884,ENSG00000170579,ENSG00000174013…
GO:CC	voltage-gated sodium channel complex	GO:0001518	FALSE	0.01506979442922723	1.821892671962819	17	1946	8	22122	ENSG00000149575,ENSG00000006283,ENSG00000196876,ENSG00000183873,ENSG00000168356,ENSG00000185313,ENSG00000007314,ENSG00000144285
GO:CC	vesicle	GO:0031982	TRUE	0.015809217264233646	1.8010896320437155	3998	1946	417	22122	ENSG00000162493,ENSG00000188818,ENSG00000183087,ENSG00000005884,ENSG00000100505,ENSG00000129990,ENSG00000100321,ENSG00000136848,ENSG00000167751,ENSG00000174080,ENSG00000154133,ENSG00000171533,ENSG00000111199,ENSG00000146122,ENSG00000120251,ENSG00000113555,ENSG00000171105,ENSG00000095713,ENSG00000160339,ENSG00000136235,ENSG00000186442,ENSG00000034971,ENSG00000100884,ENSG00000099949,ENSG00000101448…
GO:CC	basement membrane	GO:0005604	FALSE	0.016848205786079127	1.7734463415994235	100	1946	22	22122	ENSG00000164946,ENSG00000154734,ENSG00000088812,ENSG00000138759,ENSG00000196878,ENSG00000179403,ENSG00000041982,ENSG00000132470,ENSG00000112280,ENSG00000142798,ENSG00000187498,ENSG00000058085,ENSG00000050555,ENSG00000101680,ENSG00000054179,ENSG00000074527,ENSG00000139219,ENSG00000065618,ENSG00000091128,ENSG00000115414,ENSG00000148357,ENSG00000112562
GO:CC	distal axon	GO:0150034	FALSE	0.018714538796876526	1.727820871217987	279	1946	45	22122	ENSG00000005884,ENSG00000111199,ENSG00000168280,ENSG00000152954,ENSG00000137766,ENSG00000110400,ENSG00000163873,ENSG00000079689,ENSG00000105357,ENSG00000128683,ENSG00000165699,ENSG00000181072,ENSG00000036565,ENSG00000143801,ENSG00000145920,ENSG00000175544,ENSG00000179915,ENSG00000173267,ENSG00000106688,ENSG00000167654,ENSG00000176884,ENSG00000163485,ENSG00000150394,ENSG00000072832,ENSG00000173805…
GO:CC	postsynaptic density	GO:0014069	FALSE	0.018773774045302415	1.7264484134579576	338	1946	52	22122	ENSG00000165379,ENSG00000151067,ENSG00000120251,ENSG00000161835,ENSG00000164418,ENSG00000116544,ENSG00000091129,ENSG00000151208,ENSG00000277363,ENSG00000204314,ENSG00000134780,ENSG00000178568,ENSG00000157782,ENSG00000175866,ENSG00000165699,ENSG00000161509,ENSG00000164061,ENSG00000187391,ENSG00000157087,ENSG00000008277,ENSG00000176884,ENSG00000170579,ENSG00000174013,ENSG00000163485,ENSG00000184985…
GO:CC	9+2 motile cilium	GO:0097729	FALSE	0.01918769371343403	1.7169772226444946	167	1946	31	22122	ENSG00000165695,ENSG00000138002,ENSG00000137473,ENSG00000155875,ENSG00000179397,ENSG00000163060,ENSG00000179532,ENSG00000156042,ENSG00000158486,ENSG00000167523,ENSG00000007174,ENSG00000183914,ENSG00000129646,ENSG00000275722,ENSG00000111319,ENSG00000187726,ENSG00000158023,ENSG00000138892,ENSG00000182077,ENSG00000179636,ENSG00000153060,ENSG00000118557,ENSG00000164038,ENSG00000077327,ENSG00000172426…
GO:CC	cell-cell contact zone	GO:0044291	FALSE	0.02015772360206235	1.695558514036201	74	1946	18	22122	ENSG00000196581,ENSG00000127418,ENSG00000151320,ENSG00000110400,ENSG00000096696,ENSG00000154358,ENSG00000018625,ENSG00000154721,ENSG00000266964,ENSG00000124006,ENSG00000129682,ENSG00000160460,ENSG00000183873,ENSG00000144285,ENSG00000152661,ENSG00000123700,ENSG00000183023,ENSG00000145362
GO:CC	calcium channel complex	GO:0034704	FALSE	0.02015772360206235	1.695558514036201	74	1946	18	22122	ENSG00000151067,ENSG00000151320,ENSG00000196296,ENSG00000166762,ENSG00000196218,ENSG00000179397,ENSG00000127412,ENSG00000198626,ENSG00000006283,ENSG00000130433,ENSG00000141837,ENSG00000105605,ENSG00000081248,ENSG00000185482,ENSG00000107593,ENSG00000165125,ENSG00000099338,ENSG00000157445
GO:CC	extracellular space	GO:0005615	FALSE	0.02044642711331861	1.6893825713014303	3384	1946	358	22122	ENSG00000137573,ENSG00000183087,ENSG00000005884,ENSG00000167751,ENSG00000174080,ENSG00000154133,ENSG00000146122,ENSG00000113555,ENSG00000171105,ENSG00000095713,ENSG00000160339,ENSG00000138315,ENSG00000186442,ENSG00000034971,ENSG00000100884,ENSG00000101448,ENSG00000205336,ENSG00000173376,ENSG00000162877,ENSG00000115226,ENSG00000095752,ENSG00000118898,ENSG00000197632,ENSG00000170927,ENSG00000174876…
GO:CC	junctional sarcoplasmic reticulum membrane	GO:0014701	TRUE	0.025629057365520923	1.591267366834918	10	1946	6	22122	ENSG00000151320,ENSG00000196218,ENSG00000149596,ENSG00000198626,ENSG00000186439,ENSG00000104369
GO:CC	A band	GO:0031672	FALSE	0.03087727963987851	1.510360969004427	39	1946	12	22122	ENSG00000068024,ENSG00000141161,ENSG00000196296,ENSG00000036448,ENSG00000155657,ENSG00000154358,ENSG00000170807,ENSG00000134571,ENSG00000163380,ENSG00000109846,ENSG00000124006,ENSG00000145362
GO:CC	postsynaptic specialization	GO:0099572	FALSE	0.03396627952305666	1.4689520207218243	363	1946	54	22122	ENSG00000165379,ENSG00000151067,ENSG00000120251,ENSG00000161835,ENSG00000164418,ENSG00000116544,ENSG00000091129,ENSG00000151208,ENSG00000277363,ENSG00000204314,ENSG00000134780,ENSG00000178568,ENSG00000157782,ENSG00000175866,ENSG00000165699,ENSG00000161509,ENSG00000164061,ENSG00000187391,ENSG00000157087,ENSG00000008277,ENSG00000176884,ENSG00000170579,ENSG00000174013,ENSG00000163485,ENSG00000184985…
GO:CC	basolateral plasma membrane	GO:0016323	FALSE	0.03708353022246022	1.4308189292428453	237	1946	39	22122	ENSG00000162493,ENSG00000005884,ENSG00000196581,ENSG00000158296,ENSG00000170324,ENSG00000181885,ENSG00000178568,ENSG00000163959,ENSG00000168003,ENSG00000104537,ENSG00000096696,ENSG00000157890,ENSG00000164007,ENSG00000123191,ENSG00000171885,ENSG00000165272,ENSG00000063180,ENSG00000091262,ENSG00000175003,ENSG00000157087,ENSG00000124574,ENSG00000163485,ENSG00000188338,ENSG00000164038,ENSG00000135525…
GO:CC	9+0 non-motile cilium	GO:0097731	FALSE	0.03985785772007498	1.399486047465755	135	1946	26	22122	ENSG00000170927,ENSG00000155755,ENSG00000214140,ENSG00000132915,ENSG00000170289,ENSG00000187391,ENSG00000148600,ENSG00000128602,ENSG00000112599,ENSG00000170011,ENSG00000132518,ENSG00000042317,ENSG00000128617,ENSG00000070729,ENSG00000103494,ENSG00000198691,ENSG00000177143,ENSG00000131697,ENSG00000135100,ENSG00000150275,ENSG00000188452,ENSG00000165533,ENSG00000101890,ENSG00000135912,ENSG00000149489…
GO:CC	intercalated disc	GO:0014704	FALSE	0.041266690243138934	1.384400361914508	52	1946	14	22122	ENSG00000151320,ENSG00000096696,ENSG00000154358,ENSG00000018625,ENSG00000266964,ENSG00000124006,ENSG00000129682,ENSG00000160460,ENSG00000183873,ENSG00000144285,ENSG00000152661,ENSG00000123700,ENSG00000183023,ENSG00000145362
GO:CC	neuron spine	GO:0044309	FALSE	0.04301728261088925	1.3663570273369796	182	1946	32	22122	ENSG00000120251,ENSG00000112038,ENSG00000134780,ENSG00000182255,ENSG00000077522,ENSG00000175866,ENSG00000139220,ENSG00000018625,ENSG00000157087,ENSG00000106688,ENSG00000176884,ENSG00000116661,ENSG00000163485,ENSG00000184985,ENSG00000251322,ENSG00000109846,ENSG00000185046,ENSG00000059915,ENSG00000089250,ENSG00000173805,ENSG00000101188,ENSG00000145934,ENSG00000184845,ENSG00000109991,ENSG00000181418…
GO:CC	sperm flagellum	GO:0036126	FALSE	0.04947305060881157	1.3056313093300655	152	1946	28	22122	ENSG00000165695,ENSG00000138002,ENSG00000137473,ENSG00000155875,ENSG00000179397,ENSG00000163060,ENSG00000179532,ENSG00000156042,ENSG00000167523,ENSG00000183914,ENSG00000129646,ENSG00000275722,ENSG00000111319,ENSG00000187726,ENSG00000158023,ENSG00000138892,ENSG00000182077,ENSG00000179636,ENSG00000153060,ENSG00000118557,ENSG00000164038,ENSG00000077327,ENSG00000188316,ENSG00000187775,ENSG00000099338…
KEGG	Protein digestion and absorption	KEGG:04974	FALSE	0.00029445736187225176	3.530977583200222	103	776	26	8161	ENSG00000142173,ENSG00000122121,ENSG00000168003,ENSG00000010438,ENSG00000174358,ENSG00000137731,ENSG00000197467,ENSG00000164692,ENSG00000142156,ENSG00000112280,ENSG00000018625,ENSG00000106688,ENSG00000101892,ENSG00000187498,ENSG00000129244,ENSG00000049089,ENSG00000021488,ENSG00000139219,ENSG00000065618,ENSG00000104783,ENSG00000080573,ENSG00000101203,ENSG00000118160,ENSG00000112394,ENSG00000124749…
KEGG	cAMP signaling pathway	KEGG:04024	FALSE	0.0005358813560796674	3.270931352291284	223	776	43	8161	ENSG00000151067,ENSG00000120251,ENSG00000129467,ENSG00000169418,ENSG00000079435,ENSG00000196296,ENSG00000170289,ENSG00000078401,ENSG00000137731,ENSG00000181072,ENSG00000161509,ENSG00000198626,ENSG00000131771,ENSG00000112541,ENSG00000018625,ENSG00000157087,ENSG00000176884,ENSG00000101892,ENSG00000163485,ENSG00000165059,ENSG00000129244,ENSG00000138031,ENSG00000079337,ENSG00000266964,ENSG00000198785…
KEGG	ECM-receptor interaction	KEGG:04512	FALSE	0.0005926252888677086	3.227219819981578	88	776	23	8161	ENSG00000005884,ENSG00000164946,ENSG00000138759,ENSG00000142173,ENSG00000196878,ENSG00000105855,ENSG00000041982,ENSG00000164692,ENSG00000132470,ENSG00000142156,ENSG00000112280,ENSG00000168477,ENSG00000142798,ENSG00000187498,ENSG00000049089,ENSG00000058085,ENSG00000050555,ENSG00000101680,ENSG00000120332,ENSG00000139219,ENSG00000091128,ENSG00000213949,ENSG00000115414
KEGG	Salivary secretion	KEGG:04970	FALSE	0.0008927358340718954	3.049277032463344	90	776	23	8161	ENSG00000129467,ENSG00000174876,ENSG00000187908,ENSG00000137731,ENSG00000109743,ENSG00000018625,ENSG00000157087,ENSG00000138669,ENSG00000156113,ENSG00000101892,ENSG00000165059,ENSG00000129244,ENSG00000138031,ENSG00000089250,ENSG00000169885,ENSG00000170214,ENSG00000165125,ENSG00000174233,ENSG00000104783,ENSG00000117983,ENSG00000004468,ENSG00000150995,ENSG00000152402
KEGG	Calcium signaling pathway	KEGG:04020	FALSE	0.0014415647553737232	2.841165844243634	239	776	44	8161	ENSG00000151067,ENSG00000129467,ENSG00000178568,ENSG00000196296,ENSG00000168398,ENSG00000105976,ENSG00000196218,ENSG00000196639,ENSG00000181072,ENSG00000161509,ENSG00000019991,ENSG00000198626,ENSG00000186815,ENSG00000006283,ENSG00000186439,ENSG00000157087,ENSG00000077782,ENSG00000154678,ENSG00000176884,ENSG00000008118,ENSG00000165059,ENSG00000138031,ENSG00000175344,ENSG00000089250,ENSG00000070388…
KEGG	Dilated cardiomyopathy	KEGG:05414	FALSE	0.0023323527657388753	2.632205762391912	95	776	23	8161	ENSG00000005884,ENSG00000151067,ENSG00000129467,ENSG00000170624,ENSG00000196296,ENSG00000105855,ENSG00000155657,ENSG00000198626,ENSG00000132470,ENSG00000134571,ENSG00000130433,ENSG00000165059,ENSG00000138031,ENSG00000101680,ENSG00000105605,ENSG00000081248,ENSG00000213949,ENSG00000174233,ENSG00000118160,ENSG00000183023,ENSG00000157445,ENSG00000108823,ENSG00000197616
KEGG	Aldosterone synthesis and secretion	KEGG:04925	FALSE	0.003985798084058017	2.3994847059367195	98	776	23	8161	ENSG00000151067,ENSG00000129467,ENSG00000179142,ENSG00000169418,ENSG00000079435,ENSG00000134780,ENSG00000006283,ENSG00000018625,ENSG00000157087,ENSG00000147465,ENSG00000008118,ENSG00000101892,ENSG00000165059,ENSG00000129244,ENSG00000138031,ENSG00000169885,ENSG00000184304,ENSG00000058404,ENSG00000081248,ENSG00000164535,ENSG00000174233,ENSG00000130164,ENSG00000150995
KEGG	Arrhythmogenic right ventricular cardiomyopathy	KEGG:05412	FALSE	0.00923047692166137	2.0347758592021625	77	776	19	8161	ENSG00000005884,ENSG00000151067,ENSG00000170624,ENSG00000196296,ENSG00000096696,ENSG00000077522,ENSG00000105855,ENSG00000198626,ENSG00000132470,ENSG00000130433,ENSG00000101680,ENSG00000105605,ENSG00000081248,ENSG00000213949,ENSG00000118160,ENSG00000152661,ENSG00000183023,ENSG00000157445,ENSG00000108823
KEGG	Insulin secretion	KEGG:04911	FALSE	0.014689461026773539	1.8329941386816495	86	776	20	8161	ENSG00000151067,ENSG00000129467,ENSG00000137731,ENSG00000198626,ENSG00000018625,ENSG00000187486,ENSG00000156113,ENSG00000101892,ENSG00000165059,ENSG00000129244,ENSG00000138031,ENSG00000112164,ENSG00000139515,ENSG00000058404,ENSG00000081248,ENSG00000186472,ENSG00000132639,ENSG00000174233,ENSG00000104783,ENSG00000078549
KEGG	Glutamatergic synapse	KEGG:04724	FALSE	0.01724371353254016	1.7633692006331845	114	776	24	8161	ENSG00000151067,ENSG00000120251,ENSG00000129467,ENSG00000164082,ENSG00000164418,ENSG00000163873,ENSG00000124493,ENSG00000091664,ENSG00000161509,ENSG00000106688,ENSG00000176884,ENSG00000170579,ENSG00000165059,ENSG00000138031,ENSG00000079215,ENSG00000251322,ENSG00000179603,ENSG00000198785,ENSG00000188338,ENSG00000141837,ENSG00000168907,ENSG00000174233,ENSG00000167083,ENSG00000150995
KEGG	Neuroactive ligand-receptor interaction	KEGG:04080	FALSE	0.024249042143664263	1.6153054116982932	366	776	56	8161	ENSG00000120251,ENSG00000164082,ENSG00000180720,ENSG00000164418,ENSG00000163873,ENSG00000112038,ENSG00000124493,ENSG00000168398,ENSG00000187258,ENSG00000078401,ENSG00000010438,ENSG00000170893,ENSG00000215644,ENSG00000196639,ENSG00000181072,ENSG00000258839,ENSG00000161509,ENSG00000148734,ENSG00000145863,ENSG00000176884,ENSG00000174697,ENSG00000004948,ENSG00000163485,ENSG00000171049,ENSG00000065325…
KEGG	Hypertrophic cardiomyopathy	KEGG:05410	FALSE	0.028402970875613817	1.5466362315231887	90	776	20	8161	ENSG00000005884,ENSG00000151067,ENSG00000170624,ENSG00000196296,ENSG00000078401,ENSG00000105855,ENSG00000155657,ENSG00000198626,ENSG00000132470,ENSG00000134571,ENSG00000130433,ENSG00000101680,ENSG00000105605,ENSG00000081248,ENSG00000213949,ENSG00000118160,ENSG00000183023,ENSG00000157445,ENSG00000108823,ENSG00000197616
KEGG	Circadian entrainment	KEGG:04713	FALSE	0.029429571215482453	1.531216065460922	97	776	21	8161	ENSG00000151067,ENSG00000120251,ENSG00000129467,ENSG00000196218,ENSG00000161509,ENSG00000198626,ENSG00000006283,ENSG00000176884,ENSG00000138669,ENSG00000165059,ENSG00000138031,ENSG00000089250,ENSG00000169885,ENSG00000058404,ENSG00000174233,ENSG00000078549,ENSG00000198929,ENSG00000167083,ENSG00000150995,ENSG00000152402,ENSG00000100784
KEGG	Endocrine and other factor-regulated calcium reabsorption	KEGG:04961	FALSE	0.03737646065402877	1.4274018263172965	53	776	14	8161	ENSG00000167751,ENSG00000168398,ENSG00000070371,ENSG00000137731,ENSG00000127412,ENSG00000091831,ENSG00000018625,ENSG00000157087,ENSG00000101892,ENSG00000165059,ENSG00000129244,ENSG00000174233,ENSG00000118160,ENSG00000183023
KEGG	Mineral absorption	KEGG:04978	FALSE	0.044280109879409404	1.35379131010673	60	776	15	8161	ENSG00000123191,ENSG00000174358,ENSG00000137731,ENSG00000018625,ENSG00000157087,ENSG00000101892,ENSG00000157214,ENSG00000129244,ENSG00000089472,ENSG00000091513,ENSG00000119121,ENSG00000165125,ENSG00000100170,ENSG00000118160,ENSG00000183023
REAC	Muscle contraction	REAC:R-HSA-397014	FALSE	2.1049522399045695e-7	6.6767577535961085	203	1049	50	10790	ENSG00000069431,ENSG00000151067,ENSG00000169418,ENSG00000196296,ENSG00000163431,ENSG00000149575,ENSG00000077522,ENSG00000184261,ENSG00000196218,ENSG00000163017,ENSG00000155657,ENSG00000137731,ENSG00000198626,ENSG00000182450,ENSG00000006283,ENSG00000186439,ENSG00000134571,ENSG00000018625,ENSG00000157087,ENSG00000198848,ENSG00000187486,ENSG00000130433,ENSG00000163157,ENSG00000129244,ENSG00000159173…
REAC	Cardiac conduction	REAC:R-HSA-5576891	FALSE	5.886387019177633e-7	6.230151187230015	130	1049	37	10790	ENSG00000069431,ENSG00000151067,ENSG00000169418,ENSG00000196296,ENSG00000149575,ENSG00000184261,ENSG00000196218,ENSG00000137731,ENSG00000198626,ENSG00000182450,ENSG00000186439,ENSG00000018625,ENSG00000157087,ENSG00000198848,ENSG00000187486,ENSG00000130433,ENSG00000129244,ENSG00000266964,ENSG00000152049,ENSG00000089250,ENSG00000129682,ENSG00000196876,ENSG00000105605,ENSG00000135750,ENSG00000058404…
REAC	Extracellular matrix organization	REAC:R-HSA-1474244	FALSE	0.0000022233478300091027	5.652992589106367	297	1049	62	10790	ENSG00000005884,ENSG00000142449,ENSG00000167751,ENSG00000154734,ENSG00000142173,ENSG00000196878,ENSG00000119681,ENSG00000138829,ENSG00000083457,ENSG00000092529,ENSG00000105855,ENSG00000197467,ENSG00000041982,ENSG00000164692,ENSG00000132470,ENSG00000142156,ENSG00000179915,ENSG00000256812,ENSG00000112280,ENSG00000168056,ENSG00000146197,ENSG00000162510,ENSG00000168477,ENSG00000214711,ENSG00000142798…
REAC	Neuronal System	REAC:R-HSA-112316	FALSE	0.0001784050770497354	3.7485927906364083	400	1049	71	10790	ENSG00000151704,ENSG00000079841,ENSG00000069431,ENSG00000120251,ENSG00000129467,ENSG00000164418,ENSG00000173227,ENSG00000116544,ENSG00000163873,ENSG00000184156,ENSG00000159248,ENSG00000182255,ENSG00000169282,ENSG00000071242,ENSG00000077522,ENSG00000124134,ENSG00000135519,ENSG00000128683,ENSG00000161509,ENSG00000139220,ENSG00000088367,ENSG00000179915,ENSG00000170745,ENSG00000145863,ENSG00000182450…
REAC	Interaction between L1 and Ankyrins	REAC:R-HSA-445095	FALSE	0.0014044112255810562	2.852505707839252	31	1049	13	10790	ENSG00000091129,ENSG00000184156,ENSG00000163531,ENSG00000149575,ENSG00000173898,ENSG00000160460,ENSG00000196876,ENSG00000183873,ENSG00000168356,ENSG00000185313,ENSG00000007314,ENSG00000144285,ENSG00000145362
REAC	Phase 0 - rapid depolarisation	REAC:R-HSA-5576892	FALSE	0.0021559744935311085	2.6663563814186095	32	1049	13	10790	ENSG00000151067,ENSG00000149575,ENSG00000130433,ENSG00000129682,ENSG00000196876,ENSG00000105605,ENSG00000058404,ENSG00000183873,ENSG00000168356,ENSG00000185313,ENSG00000114279,ENSG00000007314,ENSG00000144285
REAC	ECM proteoglycans	REAC:R-HSA-3000178	FALSE	0.011770219410186062	1.9292154413413631	75	1049	20	10790	ENSG00000142173,ENSG00000041982,ENSG00000164692,ENSG00000142156,ENSG00000112280,ENSG00000162510,ENSG00000168477,ENSG00000142798,ENSG00000187498,ENSG00000049089,ENSG00000101680,ENSG00000149294,ENSG00000120332,ENSG00000139219,ENSG00000030304,ENSG00000011465,ENSG00000115414,ENSG00000080573,ENSG00000134569,ENSG00000124159
REAC	NCAM1 interactions	REAC:R-HSA-419037	FALSE	0.013535414455434217	1.8685284415593555	42	1049	14	10790	ENSG00000151067,ENSG00000140557,ENSG00000142173,ENSG00000168546,ENSG00000142156,ENSG00000006283,ENSG00000112280,ENSG00000187498,ENSG00000049089,ENSG00000149294,ENSG00000139219,ENSG00000081248,ENSG00000184144,ENSG00000080573
REAC	NCAM signaling for neurite out-growth	REAC:R-HSA-375165	FALSE	0.016356941695918694	1.78629789435344	59	1049	17	10790	ENSG00000151067,ENSG00000140557,ENSG00000142173,ENSG00000168546,ENSG00000142156,ENSG00000006283,ENSG00000112280,ENSG00000173898,ENSG00000187498,ENSG00000049089,ENSG00000149294,ENSG00000160460,ENSG00000139219,ENSG00000081248,ENSG00000184144,ENSG00000080573,ENSG00000100784
REAC	Ion homeostasis	REAC:R-HSA-5578775	FALSE	0.019106967383633395	1.7188082377523006	54	1049	16	10790	ENSG00000069431,ENSG00000196296,ENSG00000196218,ENSG00000137731,ENSG00000198626,ENSG00000186439,ENSG00000018625,ENSG00000157087,ENSG00000187486,ENSG00000129244,ENSG00000266964,ENSG00000089250,ENSG00000058404,ENSG00000118160,ENSG00000150995,ENSG00000183023
REAC	Potassium Channels	REAC:R-HSA-1296071	FALSE	0.021354883217693212	1.6705027992336499	103	1049	24	10790	ENSG00000151704,ENSG00000069431,ENSG00000184156,ENSG00000182255,ENSG00000169282,ENSG00000124134,ENSG00000135519,ENSG00000170745,ENSG00000182450,ENSG00000157551,ENSG00000140015,ENSG00000116396,ENSG00000187486,ENSG00000156113,ENSG00000170049,ENSG00000104848,ENSG00000162975,ENSG00000135750,ENSG00000177301,ENSG00000104783,ENSG00000167083,ENSG00000124780,ENSG00000143105,ENSG00000123700
REAC	Degradation of the extracellular matrix	REAC:R-HSA-1474228	FALSE	0.03631855012113446	1.4398714973469666	140	1049	29	10790	ENSG00000142449,ENSG00000167751,ENSG00000154734,ENSG00000142173,ENSG00000196878,ENSG00000138829,ENSG00000092529,ENSG00000197467,ENSG00000164692,ENSG00000142156,ENSG00000256812,ENSG00000112280,ENSG00000146197,ENSG00000214711,ENSG00000142798,ENSG00000187498,ENSG00000049089,ENSG00000203697,ENSG00000196104,ENSG00000058085,ENSG00000134917,ENSG00000139219,ENSG00000065618,ENSG00000011465,ENSG00000188770…
REAC	MET activates PTK2 signaling	REAC:R-HSA-8874081	FALSE	0.03747266751452698	1.4262853902901174	30	1049	11	10790	ENSG00000005884,ENSG00000196878,ENSG00000105976,ENSG00000019991,ENSG00000164692,ENSG00000058085,ENSG00000050555,ENSG00000101680,ENSG00000139219,ENSG00000115414,ENSG00000080573
REAC	Post-translational protein phosphorylation	REAC:R-HSA-8957275	FALSE	0.04105516327721822	1.386632216332785	107	1049	24	10790	ENSG00000183087,ENSG00000074855,ENSG00000113739,ENSG00000177706,ENSG00000179403,ENSG00000178522,ENSG00000169174,ENSG00000162576,ENSG00000135052,ENSG00000041982,ENSG00000185269,ENSG00000184371,ENSG00000108950,ENSG00000081051,ENSG00000244731,ENSG00000089199,ENSG00000125730,ENSG00000091513,ENSG00000125378,ENSG00000113889,ENSG00000115414,ENSG00000171557,ENSG00000100342,ENSG00000049449
REAC	Transport of small molecules	REAC:R-HSA-382551	FALSE	0.04338330887386299	1.3626773271291754	720	1049	101	10790	ENSG00000074855,ENSG00000069431,ENSG00000111199,ENSG00000134160,ENSG00000129467,ENSG00000023839,ENSG00000110628,ENSG00000158296,ENSG00000198670,ENSG00000158014,ENSG00000196296,ENSG00000117834,ENSG00000168003,ENSG00000154262,ENSG00000011083,ENSG00000105675,ENSG00000196218,ENSG00000123191,ENSG00000174358,ENSG00000137731,ENSG00000169174,ENSG00000099139,ENSG00000091664,ENSG00000171885,ENSG00000036565…

## Sheet: PE vs ctr w36-38 down
source	term_name	term_id	highlighted	adjusted_p_value	negative_log10_of_adjusted_p_value	term_size	query_size	intersection_size	effective_domain_size	intersections
GO:MF	oxidoreduction-driven active transmembrane transporter activity	GO:0015453	TRUE	8.179301107083763e-8	7.087283803700827	66	229	11	20195	ENSG00000198695,ENSG00000198712,ENSG00000198727,ENSG00000198763,ENSG00000198786,ENSG00000198804,ENSG00000198840,ENSG00000198886,ENSG00000198888,ENSG00000198938,ENSG00000212907
GO:MF	protein binding	GO:0005515	TRUE	2.610274673858127e-7	6.5833137903381935	14881	229	206	20195	ENSG00000002586,ENSG00000005020,ENSG00000005961,ENSG00000010278,ENSG00000011258,ENSG00000011454,ENSG00000035403,ENSG00000043093,ENSG00000049245,ENSG00000059804,ENSG00000060339,ENSG00000062194,ENSG00000067225,ENSG00000068796,ENSG00000070190,ENSG00000071205,ENSG00000072042,ENSG00000072422,ENSG00000074201,ENSG00000078140,ENSG00000078618,ENSG00000085224,ENSG00000086232,ENSG00000086598,ENSG00000087095…
GO:MF	electron transfer activity	GO:0009055	FALSE	0.000039823873170093516	4.399856503861643	117	229	11	20195	ENSG00000198695,ENSG00000198712,ENSG00000198727,ENSG00000198763,ENSG00000198786,ENSG00000198804,ENSG00000198840,ENSG00000198886,ENSG00000198888,ENSG00000198938,ENSG00000212907
GO:MF	NADH dehydrogenase (ubiquinone) activity	GO:0008137	FALSE	0.00014967268911635924	3.8248574384554432	41	229	7	20195	ENSG00000198695,ENSG00000198763,ENSG00000198786,ENSG00000198840,ENSG00000198886,ENSG00000198888,ENSG00000212907
GO:MF	NADH dehydrogenase (quinone) activity	GO:0050136	FALSE	0.000177885800969662	3.7498587163715458	42	229	7	20195	ENSG00000198695,ENSG00000198763,ENSG00000198786,ENSG00000198840,ENSG00000198886,ENSG00000198888,ENSG00000212907
GO:MF	primary active transmembrane transporter activity	GO:0015399	FALSE	0.0001989306580592095	3.701298280727245	167	229	12	20195	ENSG00000125257,ENSG00000198695,ENSG00000198712,ENSG00000198727,ENSG00000198763,ENSG00000198786,ENSG00000198804,ENSG00000198840,ENSG00000198886,ENSG00000198888,ENSG00000198938,ENSG00000212907
GO:MF	NADH dehydrogenase activity	GO:0003954	FALSE	0.00024785327870866127	3.6058053316885816	44	229	7	20195	ENSG00000198695,ENSG00000198763,ENSG00000198786,ENSG00000198840,ENSG00000198886,ENSG00000198888,ENSG00000212907
GO:MF	NAD(P)H dehydrogenase (quinone) activity	GO:0003955	FALSE	0.0002906983652400666	3.536557410504132	45	229	7	20195	ENSG00000198695,ENSG00000198763,ENSG00000198786,ENSG00000198840,ENSG00000198886,ENSG00000198888,ENSG00000212907
GO:MF	oxidoreductase activity, acting on NAD(P)H, quinone or similar compound as acceptor	GO:0016655	FALSE	0.0015089966528651429	2.821311723540388	57	229	7	20195	ENSG00000198695,ENSG00000198763,ENSG00000198786,ENSG00000198840,ENSG00000198886,ENSG00000198888,ENSG00000212907
GO:MF	oxidoreductase activity, acting on NAD(P)H	GO:0016651	FALSE	0.0035432687122545423	2.4505959106574706	90	229	8	20195	ENSG00000100243,ENSG00000198695,ENSG00000198763,ENSG00000198786,ENSG00000198840,ENSG00000198886,ENSG00000198888,ENSG00000212907
GO:MF	cell adhesion molecule binding	GO:0050839	FALSE	0.01007198572412219	1.9968848984620833	562	229	19	20195	ENSG00000005961,ENSG00000010278,ENSG00000035403,ENSG00000067225,ENSG00000089327,ENSG00000107438,ENSG00000117592,ENSG00000122545,ENSG00000124164,ENSG00000137076,ENSG00000138069,ENSG00000146376,ENSG00000150093,ENSG00000150637,ENSG00000153317,ENSG00000158710,ENSG00000162614,ENSG00000169398,ENSG00000259207
GO:MF	cytoskeletal protein binding	GO:0008092	FALSE	0.013059644303679013	1.8840686514723621	1008	229	27	20195	ENSG00000011454,ENSG00000035403,ENSG00000068796,ENSG00000089327,ENSG00000101335,ENSG00000107438,ENSG00000110880,ENSG00000120885,ENSG00000124164,ENSG00000134108,ENSG00000134318,ENSG00000137076,ENSG00000145335,ENSG00000148700,ENSG00000150093,ENSG00000152229,ENSG00000158856,ENSG00000162614,ENSG00000162704,ENSG00000163322,ENSG00000167460,ENSG00000167461,ENSG00000168172,ENSG00000169398,ENSG00000175582…
GO:MF	identical protein binding	GO:0042802	FALSE	0.027335174622581487	1.5632781474032518	2136	229	44	20195	ENSG00000005961,ENSG00000067225,ENSG00000086232,ENSG00000100362,ENSG00000100504,ENSG00000101439,ENSG00000101856,ENSG00000105329,ENSG00000114316,ENSG00000115652,ENSG00000115758,ENSG00000115956,ENSG00000116717,ENSG00000117592,ENSG00000121766,ENSG00000122545,ENSG00000124164,ENSG00000124535,ENSG00000125952,ENSG00000128272,ENSG00000134352,ENSG00000134900,ENSG00000135018,ENSG00000142192,ENSG00000145335…
GO:MF	protein-containing complex binding	GO:0044877	TRUE	0.034757789889047444	1.4589478464209154	1311	229	31	20195	ENSG00000005961,ENSG00000010278,ENSG00000035403,ENSG00000067225,ENSG00000088832,ENSG00000100362,ENSG00000105329,ENSG00000110880,ENSG00000113140,ENSG00000114784,ENSG00000120885,ENSG00000125952,ENSG00000127314,ENSG00000137076,ENSG00000145335,ENSG00000148700,ENSG00000150093,ENSG00000150637,ENSG00000152229,ENSG00000153147,ENSG00000156052,ENSG00000158856,ENSG00000162614,ENSG00000162704,ENSG00000163041…
GO:BP	homotypic cell-cell adhesion	GO:0034109	TRUE	7.19046486378615e-8	7.143243031557174	98	222	13	21110	ENSG00000002586,ENSG00000010278,ENSG00000035403,ENSG00000101162,ENSG00000101335,ENSG00000115956,ENSG00000134352,ENSG00000137076,ENSG00000138722,ENSG00000158856,ENSG00000169313,ENSG00000259207,ENSG00000271503
GO:BP	aerobic electron transport chain	GO:0019646	TRUE	5.113824028595019e-7	6.291254220526547	92	222	12	21110	ENSG00000145335,ENSG00000198695,ENSG00000198712,ENSG00000198727,ENSG00000198763,ENSG00000198786,ENSG00000198804,ENSG00000198840,ENSG00000198886,ENSG00000198888,ENSG00000198938,ENSG00000212907
GO:BP	platelet aggregation	GO:0070527	FALSE	6.901071561205639e-7	6.161083469119782	74	222	11	21110	ENSG00000010278,ENSG00000035403,ENSG00000101162,ENSG00000101335,ENSG00000115956,ENSG00000134352,ENSG00000137076,ENSG00000138722,ENSG00000158856,ENSG00000169313,ENSG00000259207
GO:BP	oxidative phosphorylation	GO:0006119	FALSE	0.000001132418271920256	5.945993131774154	147	222	14	21110	ENSG00000145335,ENSG00000198695,ENSG00000198712,ENSG00000198727,ENSG00000198763,ENSG00000198786,ENSG00000198804,ENSG00000198840,ENSG00000198886,ENSG00000198888,ENSG00000198899,ENSG00000198938,ENSG00000212907,ENSG00000228253
GO:BP	mitochondrial ATP synthesis coupled electron transport	GO:0042775	FALSE	0.0000013752380960453706	5.861622105581383	100	222	12	21110	ENSG00000145335,ENSG00000198695,ENSG00000198712,ENSG00000198727,ENSG00000198763,ENSG00000198786,ENSG00000198804,ENSG00000198840,ENSG00000198886,ENSG00000198888,ENSG00000198938,ENSG00000212907
GO:BP	ATP synthesis coupled electron transport	GO:0042773	FALSE	0.0000013752380960453706	5.861622105581383	100	222	12	21110	ENSG00000145335,ENSG00000198695,ENSG00000198712,ENSG00000198727,ENSG00000198763,ENSG00000198786,ENSG00000198804,ENSG00000198840,ENSG00000198886,ENSG00000198888,ENSG00000198938,ENSG00000212907
GO:BP	organelle organization	GO:0006996	TRUE	0.000002312756089427059	5.635870166884164	3608	222	75	21110	ENSG00000049245,ENSG00000068796,ENSG00000071205,ENSG00000072422,ENSG00000085224,ENSG00000086598,ENSG00000092531,ENSG00000101162,ENSG00000101335,ENSG00000102974,ENSG00000104412,ENSG00000105329,ENSG00000105401,ENSG00000107438,ENSG00000109171,ENSG00000110880,ENSG00000110934,ENSG00000112701,ENSG00000113615,ENSG00000113810,ENSG00000115956,ENSG00000116001,ENSG00000116717,ENSG00000119684,ENSG00000120885…
GO:BP	platelet activation	GO:0030168	FALSE	0.000004159879060268897	5.380919295388007	135	222	13	21110	ENSG00000010278,ENSG00000035403,ENSG00000101162,ENSG00000101335,ENSG00000115956,ENSG00000134352,ENSG00000137076,ENSG00000138722,ENSG00000156052,ENSG00000158856,ENSG00000163737,ENSG00000169313,ENSG00000259207
GO:BP	respiratory electron transport chain	GO:0022904	FALSE	0.000013875164645435352	4.857761854750886	122	222	12	21110	ENSG00000145335,ENSG00000198695,ENSG00000198712,ENSG00000198727,ENSG00000198763,ENSG00000198786,ENSG00000198804,ENSG00000198840,ENSG00000198886,ENSG00000198888,ENSG00000198938,ENSG00000212907
GO:BP	vesicle-mediated transport	GO:0016192	TRUE	0.00001872500468963173	4.727578064860489	1654	222	44	21110	ENSG00000010278,ENSG00000049245,ENSG00000072422,ENSG00000086232,ENSG00000086598,ENSG00000092531,ENSG00000099785,ENSG00000105329,ENSG00000110880,ENSG00000110934,ENSG00000113615,ENSG00000114062,ENSG00000115956,ENSG00000120885,ENSG00000124164,ENSG00000125257,ENSG00000127314,ENSG00000133318,ENSG00000134108,ENSG00000138069,ENSG00000140022,ENSG00000142192,ENSG00000144036,ENSG00000145335,ENSG00000150093…
GO:BP	ATP biosynthetic process	GO:0006754	FALSE	0.000034202424906674775	4.465943101948118	106	222	11	21110	ENSG00000198695,ENSG00000198712,ENSG00000198763,ENSG00000198786,ENSG00000198840,ENSG00000198886,ENSG00000198888,ENSG00000198899,ENSG00000205542,ENSG00000212907,ENSG00000228253
GO:BP	nucleoside triphosphate biosynthetic process	GO:0009142	FALSE	0.000040323242145033225	4.394444556198201	134	222	12	21110	ENSG00000162368,ENSG00000198695,ENSG00000198712,ENSG00000198763,ENSG00000198786,ENSG00000198840,ENSG00000198886,ENSG00000198888,ENSG00000198899,ENSG00000205542,ENSG00000212907,ENSG00000228253
GO:BP	blood coagulation	GO:0007596	FALSE	0.00004736844035636593	4.324510914528428	229	222	15	21110	ENSG00000010278,ENSG00000035403,ENSG00000101162,ENSG00000101335,ENSG00000115956,ENSG00000124491,ENSG00000134352,ENSG00000137076,ENSG00000138722,ENSG00000156052,ENSG00000158856,ENSG00000163737,ENSG00000169313,ENSG00000204420,ENSG00000259207
GO:BP	aerobic respiration	GO:0009060	FALSE	0.00004758782645973378	4.322504130841098	196	222	14	21110	ENSG00000145335,ENSG00000198695,ENSG00000198712,ENSG00000198727,ENSG00000198763,ENSG00000198786,ENSG00000198804,ENSG00000198840,ENSG00000198886,ENSG00000198888,ENSG00000198899,ENSG00000198938,ENSG00000212907,ENSG00000228253
GO:BP	coagulation	GO:0050817	FALSE	0.00006317610292569201	4.199447167447449	234	222	15	21110	ENSG00000010278,ENSG00000035403,ENSG00000101162,ENSG00000101335,ENSG00000115956,ENSG00000124491,ENSG00000134352,ENSG00000137076,ENSG00000138722,ENSG00000156052,ENSG00000158856,ENSG00000163737,ENSG00000169313,ENSG00000204420,ENSG00000259207
GO:BP	hemostasis	GO:0007599	FALSE	0.00006686231124903203	4.174818615099836	235	222	15	21110	ENSG00000010278,ENSG00000035403,ENSG00000101162,ENSG00000101335,ENSG00000115956,ENSG00000124491,ENSG00000134352,ENSG00000137076,ENSG00000138722,ENSG00000156052,ENSG00000158856,ENSG00000163737,ENSG00000169313,ENSG00000204420,ENSG00000259207
GO:BP	proton motive force-driven mitochondrial ATP synthesis	GO:0042776	FALSE	0.00008367621635387678	4.07739796583081	68	222	9	21110	ENSG00000198695,ENSG00000198763,ENSG00000198786,ENSG00000198840,ENSG00000198886,ENSG00000198888,ENSG00000198899,ENSG00000212907,ENSG00000228253
GO:BP	ribose phosphate biosynthetic process	GO:0046390	FALSE	0.00008840242659652204	4.053535813685849	240	222	15	21110	ENSG00000100504,ENSG00000145335,ENSG00000162368,ENSG00000164181,ENSG00000198695,ENSG00000198712,ENSG00000198763,ENSG00000198786,ENSG00000198840,ENSG00000198886,ENSG00000198888,ENSG00000198899,ENSG00000205542,ENSG00000212907,ENSG00000228253
GO:BP	purine ribonucleoside triphosphate biosynthetic process	GO:0009206	FALSE	0.00009648864822350328	4.0155237778881885	117	222	11	21110	ENSG00000198695,ENSG00000198712,ENSG00000198763,ENSG00000198786,ENSG00000198840,ENSG00000198886,ENSG00000198888,ENSG00000198899,ENSG00000205542,ENSG00000212907,ENSG00000228253
GO:BP	purine nucleoside triphosphate biosynthetic process	GO:0009145	FALSE	0.00010543527539077875	3.9770140632744013	118	222	11	21110	ENSG00000198695,ENSG00000198712,ENSG00000198763,ENSG00000198786,ENSG00000198840,ENSG00000198886,ENSG00000198888,ENSG00000198899,ENSG00000205542,ENSG00000212907,ENSG00000228253
GO:BP	mitochondrial electron transport, NADH to ubiquinone	GO:0006120	FALSE	0.00012372833100798497	3.9075308453049353	51	222	8	21110	ENSG00000145335,ENSG00000198695,ENSG00000198763,ENSG00000198786,ENSG00000198840,ENSG00000198886,ENSG00000198888,ENSG00000212907
GO:BP	ribonucleoside triphosphate biosynthetic process	GO:0009201	FALSE	0.00016219588900594654	3.7899601575518567	123	222	11	21110	ENSG00000198695,ENSG00000198712,ENSG00000198763,ENSG00000198786,ENSG00000198840,ENSG00000198886,ENSG00000198888,ENSG00000198899,ENSG00000205542,ENSG00000212907,ENSG00000228253
GO:BP	response to stress	GO:0006950	TRUE	0.0002633607291730025	3.579448984024883	4017	222	75	21110	ENSG00000010278,ENSG00000011258,ENSG00000035403,ENSG00000049245,ENSG00000078140,ENSG00000085224,ENSG00000086232,ENSG00000086598,ENSG00000092531,ENSG00000095303,ENSG00000099785,ENSG00000100387,ENSG00000101040,ENSG00000101162,ENSG00000101335,ENSG00000101439,ENSG00000105329,ENSG00000105401,ENSG00000107438,ENSG00000112977,ENSG00000113356,ENSG00000114062,ENSG00000115956,ENSG00000116717,ENSG00000117592…
GO:BP	proton motive force-driven ATP synthesis	GO:0015986	FALSE	0.0002827307802367582	3.548626908315238	78	222	9	21110	ENSG00000198695,ENSG00000198763,ENSG00000198786,ENSG00000198840,ENSG00000198886,ENSG00000198888,ENSG00000198899,ENSG00000212907,ENSG00000228253
GO:BP	negative regulation of cellular process	GO:0048523	TRUE	0.0003534615177003845	3.4516578620937195	4753	222	84	21110	ENSG00000005020,ENSG00000010278,ENSG00000011258,ENSG00000035403,ENSG00000049245,ENSG00000056586,ENSG00000060339,ENSG00000064601,ENSG00000071205,ENSG00000085224,ENSG00000086232,ENSG00000086598,ENSG00000087095,ENSG00000088832,ENSG00000089327,ENSG00000091039,ENSG00000100387,ENSG00000101040,ENSG00000101439,ENSG00000101856,ENSG00000102974,ENSG00000105329,ENSG00000110880,ENSG00000112576,ENSG00000112977…
GO:BP	phosphorus metabolic process	GO:0006793	TRUE	0.0003770683299613729	3.4235799425363234	2788	222	58	21110	ENSG00000067225,ENSG00000070190,ENSG00000078140,ENSG00000086232,ENSG00000086598,ENSG00000087095,ENSG00000088832,ENSG00000091039,ENSG00000100504,ENSG00000105329,ENSG00000105401,ENSG00000108599,ENSG00000110880,ENSG00000112576,ENSG00000115652,ENSG00000115956,ENSG00000116717,ENSG00000117592,ENSG00000120885,ENSG00000123739,ENSG00000125772,ENSG00000127947,ENSG00000132670,ENSG00000134318,ENSG00000134352…
GO:BP	ribonucleotide biosynthetic process	GO:0009260	FALSE	0.00041100899844616904	3.386148669771773	233	222	14	21110	ENSG00000145335,ENSG00000162368,ENSG00000164181,ENSG00000198695,ENSG00000198712,ENSG00000198763,ENSG00000198786,ENSG00000198840,ENSG00000198886,ENSG00000198888,ENSG00000198899,ENSG00000205542,ENSG00000212907,ENSG00000228253
GO:BP	wound healing	GO:0042060	FALSE	0.0005499740631516669	3.2596577914070584	443	222	19	21110	ENSG00000010278,ENSG00000035403,ENSG00000101162,ENSG00000101335,ENSG00000105329,ENSG00000115956,ENSG00000124491,ENSG00000134108,ENSG00000134352,ENSG00000137076,ENSG00000138722,ENSG00000150093,ENSG00000156052,ENSG00000158856,ENSG00000163737,ENSG00000169313,ENSG00000169398,ENSG00000204420,ENSG00000259207
GO:BP	ATP metabolic process	GO:0046034	FALSE	0.0006560407300707658	3.183069196758689	141	222	11	21110	ENSG00000198695,ENSG00000198712,ENSG00000198763,ENSG00000198786,ENSG00000198840,ENSG00000198886,ENSG00000198888,ENSG00000198899,ENSG00000205542,ENSG00000212907,ENSG00000228253
GO:BP	phosphate-containing compound metabolic process	GO:0006796	FALSE	0.0006635144350507548	3.178149624427737	2763	222	57	21110	ENSG00000067225,ENSG00000070190,ENSG00000078140,ENSG00000086232,ENSG00000086598,ENSG00000087095,ENSG00000088832,ENSG00000091039,ENSG00000100504,ENSG00000105329,ENSG00000105401,ENSG00000108599,ENSG00000110880,ENSG00000112576,ENSG00000115956,ENSG00000116717,ENSG00000117592,ENSG00000120885,ENSG00000123739,ENSG00000125772,ENSG00000127947,ENSG00000132670,ENSG00000134318,ENSG00000134352,ENSG00000135090…
GO:BP	cellular respiration	GO:0045333	FALSE	0.0007213402899017194	3.14185980995145	244	222	14	21110	ENSG00000145335,ENSG00000198695,ENSG00000198712,ENSG00000198727,ENSG00000198763,ENSG00000198786,ENSG00000198804,ENSG00000198840,ENSG00000198886,ENSG00000198888,ENSG00000198899,ENSG00000198938,ENSG00000212907,ENSG00000228253
GO:BP	regulation of focal adhesion assembly	GO:0051893	FALSE	0.0007648652768378485	3.116415054622239	64	222	8	21110	ENSG00000035403,ENSG00000110880,ENSG00000132670,ENSG00000134318,ENSG00000137076,ENSG00000158856,ENSG00000169398,ENSG00000169756
GO:BP	regulation of cell-substrate junction assembly	GO:0090109	TRUE	0.0007648652768378485	3.116415054622239	64	222	8	21110	ENSG00000035403,ENSG00000110880,ENSG00000132670,ENSG00000134318,ENSG00000137076,ENSG00000158856,ENSG00000169398,ENSG00000169756
GO:BP	electron transport chain	GO:0022900	FALSE	0.0008170780233315381	3.087736470414415	176	222	12	21110	ENSG00000145335,ENSG00000198695,ENSG00000198712,ENSG00000198727,ENSG00000198763,ENSG00000198786,ENSG00000198804,ENSG00000198840,ENSG00000198886,ENSG00000198888,ENSG00000198938,ENSG00000212907
GO:BP	positive regulation of fibroblast migration	GO:0010763	TRUE	0.0010624090625234168	2.973708233357152	16	222	5	21110	ENSG00000105329,ENSG00000150093,ENSG00000158856,ENSG00000169398,ENSG00000259207
GO:BP	integrin-mediated signaling pathway	GO:0007229	TRUE	0.001063617638303617	2.973214469239667	118	222	10	21110	ENSG00000005961,ENSG00000115956,ENSG00000132670,ENSG00000137076,ENSG00000150093,ENSG00000158856,ENSG00000169398,ENSG00000169756,ENSG00000204420,ENSG00000259207
GO:BP	energy derivation by oxidation of organic compounds	GO:0015980	FALSE	0.0012805027120028774	2.892619497393414	336	222	16	21110	ENSG00000100504,ENSG00000134352,ENSG00000145335,ENSG00000198695,ENSG00000198712,ENSG00000198727,ENSG00000198763,ENSG00000198786,ENSG00000198804,ENSG00000198840,ENSG00000198886,ENSG00000198888,ENSG00000198899,ENSG00000198938,ENSG00000212907,ENSG00000228253
GO:BP	regulation of biological quality	GO:0065008	FALSE	0.0012907631474323212	2.889153442629197	2964	222	59	21110	ENSG00000010278,ENSG00000035403,ENSG00000056586,ENSG00000064601,ENSG00000072042,ENSG00000072422,ENSG00000074201,ENSG00000087095,ENSG00000092531,ENSG00000095303,ENSG00000101162,ENSG00000101335,ENSG00000101856,ENSG00000104267,ENSG00000105401,ENSG00000114062,ENSG00000114316,ENSG00000115956,ENSG00000120885,ENSG00000121766,ENSG00000122545,ENSG00000124164,ENSG00000124491,ENSG00000127314,ENSG00000128272…
GO:BP	purine ribonucleotide biosynthetic process	GO:0009152	FALSE	0.0013037709217220445	2.8847987093492806	219	222	13	21110	ENSG00000145335,ENSG00000164181,ENSG00000198695,ENSG00000198712,ENSG00000198763,ENSG00000198786,ENSG00000198840,ENSG00000198886,ENSG00000198888,ENSG00000198899,ENSG00000205542,ENSG00000212907,ENSG00000228253
GO:BP	regulation of cell-matrix adhesion	GO:0001952	FALSE	0.0013435504118050178	2.8717460336163736	121	222	10	21110	ENSG00000035403,ENSG00000110880,ENSG00000132670,ENSG00000134318,ENSG00000137076,ENSG00000145715,ENSG00000158856,ENSG00000169398,ENSG00000169756,ENSG00000259207
GO:BP	regulation of cell-substrate junction organization	GO:0150116	FALSE	0.0013812222534645552	2.859736433161416	69	222	8	21110	ENSG00000035403,ENSG00000110880,ENSG00000132670,ENSG00000134318,ENSG00000137076,ENSG00000158856,ENSG00000169398,ENSG00000169756
GO:BP	cell-substrate junction assembly	GO:0007044	FALSE	0.0017068021723597433	2.767816813057131	96	222	9	21110	ENSG00000035403,ENSG00000110880,ENSG00000132670,ENSG00000134318,ENSG00000137076,ENSG00000158856,ENSG00000169398,ENSG00000169756,ENSG00000259207
GO:BP	nucleoside triphosphate metabolic process	GO:0009141	FALSE	0.0018523984720666164	2.7322655859016978	190	222	12	21110	ENSG00000162368,ENSG00000198695,ENSG00000198712,ENSG00000198763,ENSG00000198786,ENSG00000198840,ENSG00000198886,ENSG00000198888,ENSG00000198899,ENSG00000205542,ENSG00000212907,ENSG00000228253
GO:BP	cell-substrate junction organization	GO:0150115	FALSE	0.0031003893506647904	2.508583763511741	103	222	9	21110	ENSG00000035403,ENSG00000110880,ENSG00000132670,ENSG00000134318,ENSG00000137076,ENSG00000158856,ENSG00000169398,ENSG00000169756,ENSG00000259207
GO:BP	fibroblast migration	GO:0010761	FALSE	0.0032743145721293118	2.4848795990911103	54	222	7	21110	ENSG00000105329,ENSG00000107438,ENSG00000110880,ENSG00000150093,ENSG00000158856,ENSG00000169398,ENSG00000259207
GO:BP	purine ribonucleoside triphosphate metabolic process	GO:0009205	FALSE	0.0033409161274305104	2.476134427041106	166	222	11	21110	ENSG00000198695,ENSG00000198712,ENSG00000198763,ENSG00000198786,ENSG00000198840,ENSG00000198886,ENSG00000198888,ENSG00000198899,ENSG00000205542,ENSG00000212907,ENSG00000228253
GO:BP	cell-substrate adhesion	GO:0031589	FALSE	0.0040695847274642575	2.390449905215124	367	222	16	21110	ENSG00000005961,ENSG00000035403,ENSG00000049245,ENSG00000110880,ENSG00000132670,ENSG00000134318,ENSG00000137076,ENSG00000138069,ENSG00000145715,ENSG00000148484,ENSG00000150093,ENSG00000154188,ENSG00000158856,ENSG00000169398,ENSG00000169756,ENSG00000259207
GO:BP	regulation of body fluid levels	GO:0050878	FALSE	0.0040695847274642575	2.390449905215124	367	222	16	21110	ENSG00000010278,ENSG00000035403,ENSG00000101162,ENSG00000101335,ENSG00000115956,ENSG00000124491,ENSG00000134352,ENSG00000137076,ENSG00000138722,ENSG00000156052,ENSG00000158856,ENSG00000163737,ENSG00000169313,ENSG00000198712,ENSG00000204420,ENSG00000259207
GO:BP	purine nucleoside triphosphate metabolic process	GO:0009144	FALSE	0.004468039923519744	2.3498829549640248	171	222	11	21110	ENSG00000198695,ENSG00000198712,ENSG00000198763,ENSG00000198786,ENSG00000198840,ENSG00000198886,ENSG00000198888,ENSG00000198899,ENSG00000205542,ENSG00000212907,ENSG00000228253
GO:BP	ribonucleoside triphosphate metabolic process	GO:0009199	FALSE	0.005004822999119397	2.3006112771986538	173	222	11	21110	ENSG00000198695,ENSG00000198712,ENSG00000198763,ENSG00000198786,ENSG00000198840,ENSG00000198886,ENSG00000198888,ENSG00000198899,ENSG00000205542,ENSG00000212907,ENSG00000228253
GO:BP	regulation of cell junction assembly	GO:1901888	FALSE	0.006447400028526541	2.1906153831793036	214	222	12	21110	ENSG00000035403,ENSG00000110880,ENSG00000127314,ENSG00000132670,ENSG00000134318,ENSG00000137076,ENSG00000142192,ENSG00000145335,ENSG00000158856,ENSG00000169398,ENSG00000169756,ENSG00000187764
GO:BP	regulation of fibroblast migration	GO:0010762	FALSE	0.006710096198120541	2.173271253599496	39	222	6	21110	ENSG00000105329,ENSG00000110880,ENSG00000150093,ENSG00000158856,ENSG00000169398,ENSG00000259207
GO:BP	regulation of cellular component organization	GO:0051128	FALSE	0.006953500451255557	2.157796512826761	2462	222	50	21110	ENSG00000035403,ENSG00000072422,ENSG00000078618,ENSG00000085224,ENSG00000101439,ENSG00000101856,ENSG00000102974,ENSG00000105329,ENSG00000109171,ENSG00000110880,ENSG00000112701,ENSG00000113810,ENSG00000114062,ENSG00000114982,ENSG00000115956,ENSG00000120885,ENSG00000122545,ENSG00000127314,ENSG00000132670,ENSG00000134318,ENSG00000137076,ENSG00000140022,ENSG00000142192,ENSG00000145335,ENSG00000145715…
GO:BP	response to wounding	GO:0009611	FALSE	0.007038377285437476	2.152527456939314	576	222	20	21110	ENSG00000010278,ENSG00000035403,ENSG00000101162,ENSG00000101335,ENSG00000105329,ENSG00000115956,ENSG00000124491,ENSG00000125952,ENSG00000134108,ENSG00000134352,ENSG00000137076,ENSG00000138722,ENSG00000150093,ENSG00000156052,ENSG00000158856,ENSG00000163737,ENSG00000169313,ENSG00000169398,ENSG00000204420,ENSG00000259207
GO:BP	cellular component organization	GO:0016043	FALSE	0.007520230551415999	2.1237688448241925	8138	222	119	21110	ENSG00000010278,ENSG00000011258,ENSG00000035403,ENSG00000049245,ENSG00000068796,ENSG00000071205,ENSG00000072422,ENSG00000074201,ENSG00000078140,ENSG00000078618,ENSG00000085224,ENSG00000086598,ENSG00000088832,ENSG00000089327,ENSG00000091039,ENSG00000092531,ENSG00000101162,ENSG00000101335,ENSG00000101439,ENSG00000101856,ENSG00000102974,ENSG00000104412,ENSG00000105329,ENSG00000105401,ENSG00000107438…
GO:BP	exocytic process	GO:0140029	TRUE	0.007520679168335719	2.1237429379001553	86	222	8	21110	ENSG00000049245,ENSG00000092531,ENSG00000115956,ENSG00000144036,ENSG00000145335,ENSG00000158109,ENSG00000158856,ENSG00000167461
GO:BP	focal adhesion assembly	GO:0048041	FALSE	0.007520679168335719	2.1237429379001553	86	222	8	21110	ENSG00000035403,ENSG00000110880,ENSG00000132670,ENSG00000134318,ENSG00000137076,ENSG00000158856,ENSG00000169398,ENSG00000169756
GO:BP	localization	GO:0051179	TRUE	0.007989998498314861	2.097453302309742	5604	222	90	21110	ENSG00000010278,ENSG00000022567,ENSG00000035403,ENSG00000049245,ENSG00000059804,ENSG00000064601,ENSG00000072422,ENSG00000074201,ENSG00000085224,ENSG00000086232,ENSG00000086598,ENSG00000088832,ENSG00000089327,ENSG00000091039,ENSG00000092531,ENSG00000099785,ENSG00000101040,ENSG00000101162,ENSG00000101856,ENSG00000102974,ENSG00000104267,ENSG00000104412,ENSG00000105329,ENSG00000105401,ENSG00000108599…
GO:BP	endocytosis	GO:0006897	FALSE	0.008599686539688069	2.065517378589548	798	222	24	21110	ENSG00000010278,ENSG00000072422,ENSG00000086232,ENSG00000099785,ENSG00000105329,ENSG00000110880,ENSG00000110934,ENSG00000114062,ENSG00000120885,ENSG00000134108,ENSG00000138069,ENSG00000140022,ENSG00000142192,ENSG00000145335,ENSG00000150093,ENSG00000154188,ENSG00000155099,ENSG00000157107,ENSG00000169398,ENSG00000176783,ENSG00000197959,ENSG00000204842,ENSG00000221823,ENSG00000259207
GO:BP	nucleotide biosynthetic process	GO:0009165	FALSE	0.008664549064529159	2.0622540346676272	301	222	14	21110	ENSG00000145335,ENSG00000162368,ENSG00000164181,ENSG00000198695,ENSG00000198712,ENSG00000198763,ENSG00000198786,ENSG00000198840,ENSG00000198886,ENSG00000198888,ENSG00000198899,ENSG00000205542,ENSG00000212907,ENSG00000228253
GO:BP	nucleoside phosphate biosynthetic process	GO:1901293	FALSE	0.009713009566469028	2.012646183521731	304	222	14	21110	ENSG00000145335,ENSG00000162368,ENSG00000164181,ENSG00000198695,ENSG00000198712,ENSG00000198763,ENSG00000198786,ENSG00000198840,ENSG00000198886,ENSG00000198888,ENSG00000198899,ENSG00000205542,ENSG00000212907,ENSG00000228253
GO:BP	energy coupled proton transmembrane transport, against electrochemical gradient	GO:0015988	TRUE	0.009900891658059177	2.0043256917926398	4	222	3	21110	ENSG00000198786,ENSG00000198804,ENSG00000198886
GO:BP	electron transport coupled proton transport	GO:0015990	FALSE	0.009900891658059177	2.0043256917926398	4	222	3	21110	ENSG00000198786,ENSG00000198804,ENSG00000198886
GO:BP	regulation of protein metabolic process	GO:0051246	TRUE	0.010261563380430829	1.9887864680965013	2496	222	50	21110	ENSG00000043093,ENSG00000056586,ENSG00000064601,ENSG00000067225,ENSG00000078140,ENSG00000078618,ENSG00000086232,ENSG00000086598,ENSG00000088832,ENSG00000091039,ENSG00000099785,ENSG00000100387,ENSG00000101439,ENSG00000105329,ENSG00000105401,ENSG00000110880,ENSG00000112576,ENSG00000112977,ENSG00000114062,ENSG00000114316,ENSG00000114784,ENSG00000114982,ENSG00000115758,ENSG00000116001,ENSG00000116717…
GO:BP	positive regulation of metabolic process	GO:0009893	TRUE	0.010274156638054439	1.9882538173809894	3848	222	68	21110	ENSG00000011258,ENSG00000043093,ENSG00000049245,ENSG00000056586,ENSG00000060339,ENSG00000062194,ENSG00000067225,ENSG00000074201,ENSG00000078140,ENSG00000078618,ENSG00000085224,ENSG00000086598,ENSG00000088832,ENSG00000091039,ENSG00000099785,ENSG00000100387,ENSG00000101040,ENSG00000102974,ENSG00000105329,ENSG00000107438,ENSG00000112576,ENSG00000112977,ENSG00000113356,ENSG00000114062,ENSG00000114982…
GO:BP	ribose phosphate metabolic process	GO:0019693	FALSE	0.011477405359555982	1.9401562796546936	398	222	16	21110	ENSG00000100504,ENSG00000138735,ENSG00000145335,ENSG00000162368,ENSG00000164181,ENSG00000198695,ENSG00000198712,ENSG00000198763,ENSG00000198786,ENSG00000198840,ENSG00000198886,ENSG00000198888,ENSG00000198899,ENSG00000205542,ENSG00000212907,ENSG00000228253
GO:BP	purine nucleotide biosynthetic process	GO:0006164	FALSE	0.011768619162152895	1.9292744908895738	267	222	13	21110	ENSG00000145335,ENSG00000164181,ENSG00000198695,ENSG00000198712,ENSG00000198763,ENSG00000198786,ENSG00000198840,ENSG00000198886,ENSG00000198888,ENSG00000198899,ENSG00000205542,ENSG00000212907,ENSG00000228253
GO:BP	cellular response to nitrogen compound	GO:1901699	TRUE	0.011916602871193872	1.9238475335696372	703	222	22	21110	ENSG00000067225,ENSG00000085224,ENSG00000091039,ENSG00000104267,ENSG00000105329,ENSG00000112576,ENSG00000125952,ENSG00000127314,ENSG00000128272,ENSG00000132670,ENSG00000134318,ENSG00000142192,ENSG00000145335,ENSG00000148908,ENSG00000150867,ENSG00000156052,ENSG00000158856,ENSG00000159346,ENSG00000167461,ENSG00000169313,ENSG00000169398,ENSG00000259207
GO:BP	supramolecular fiber organization	GO:0097435	FALSE	0.013332250984569015	1.875096519179872	819	222	24	21110	ENSG00000068796,ENSG00000072422,ENSG00000088832,ENSG00000101162,ENSG00000101335,ENSG00000101439,ENSG00000107438,ENSG00000109171,ENSG00000110880,ENSG00000115956,ENSG00000120885,ENSG00000134318,ENSG00000142192,ENSG00000145335,ENSG00000145715,ENSG00000146376,ENSG00000148700,ENSG00000150093,ENSG00000152229,ENSG00000158856,ENSG00000162704,ENSG00000167460,ENSG00000168172,ENSG00000205542
GO:BP	response to stimulus	GO:0050896	FALSE	0.01589238303647919	1.7988109761723896	9081	222	128	21110	ENSG00000005020,ENSG00000005961,ENSG00000010278,ENSG00000011258,ENSG00000035403,ENSG00000049245,ENSG00000056586,ENSG00000067225,ENSG00000070190,ENSG00000071205,ENSG00000072042,ENSG00000072422,ENSG00000078140,ENSG00000085224,ENSG00000086232,ENSG00000086598,ENSG00000087095,ENSG00000088832,ENSG00000091039,ENSG00000092531,ENSG00000093167,ENSG00000095303,ENSG00000099785,ENSG00000100351,ENSG00000100387…
GO:BP	cellular response to organonitrogen compound	GO:0071417	FALSE	0.016017352366522217	1.7954092702516773	662	222	21	21110	ENSG00000067225,ENSG00000091039,ENSG00000104267,ENSG00000105329,ENSG00000112576,ENSG00000125952,ENSG00000127314,ENSG00000128272,ENSG00000132670,ENSG00000134318,ENSG00000142192,ENSG00000145335,ENSG00000148908,ENSG00000150867,ENSG00000156052,ENSG00000158856,ENSG00000159346,ENSG00000167461,ENSG00000169313,ENSG00000169398,ENSG00000259207
GO:BP	purine-containing compound biosynthetic process	GO:0072522	FALSE	0.01683284719763389	1.7738424189237956	276	222	13	21110	ENSG00000145335,ENSG00000164181,ENSG00000198695,ENSG00000198712,ENSG00000198763,ENSG00000198786,ENSG00000198840,ENSG00000198886,ENSG00000198888,ENSG00000198899,ENSG00000205542,ENSG00000212907,ENSG00000228253
GO:BP	proton transmembrane transport	GO:1902600	FALSE	0.017872639549109504	1.7478113032884708	161	222	10	21110	ENSG00000181804,ENSG00000198712,ENSG00000198727,ENSG00000198786,ENSG00000198804,ENSG00000198886,ENSG00000198899,ENSG00000198938,ENSG00000205542,ENSG00000228253
GO:BP	regulation of cell adhesion	GO:0030155	FALSE	0.018278109100351922	1.7380687347378072	778	222	23	21110	ENSG00000010278,ENSG00000035403,ENSG00000056586,ENSG00000089327,ENSG00000105329,ENSG00000110880,ENSG00000132670,ENSG00000134318,ENSG00000134352,ENSG00000137076,ENSG00000138722,ENSG00000138735,ENSG00000145715,ENSG00000148484,ENSG00000154188,ENSG00000158856,ENSG00000169313,ENSG00000169398,ENSG00000169756,ENSG00000187764,ENSG00000206503,ENSG00000259207,ENSG00000271503
GO:BP	cell-matrix adhesion	GO:0007160	FALSE	0.01912182205745073	1.7184707275518285	238	222	12	21110	ENSG00000005961,ENSG00000035403,ENSG00000110880,ENSG00000132670,ENSG00000134318,ENSG00000137076,ENSG00000145715,ENSG00000150093,ENSG00000158856,ENSG00000169398,ENSG00000169756,ENSG00000259207
GO:BP	cell adhesion	GO:0007155	FALSE	0.023898952923486975	1.6216211262281495	1530	222	35	21110	ENSG00000002586,ENSG00000005961,ENSG00000010278,ENSG00000035403,ENSG00000049245,ENSG00000056586,ENSG00000089327,ENSG00000101162,ENSG00000101335,ENSG00000105329,ENSG00000107438,ENSG00000110880,ENSG00000115956,ENSG00000132670,ENSG00000134318,ENSG00000134352,ENSG00000137076,ENSG00000138069,ENSG00000138722,ENSG00000138735,ENSG00000142192,ENSG00000145715,ENSG00000148484,ENSG00000150093,ENSG00000150637…
GO:BP	regulation of primary metabolic process	GO:0080090	FALSE	0.024572433066951758	1.609551839236811	5836	222	91	21110	ENSG00000011258,ENSG00000043093,ENSG00000056586,ENSG00000060339,ENSG00000062194,ENSG00000064601,ENSG00000067225,ENSG00000074201,ENSG00000078140,ENSG00000078618,ENSG00000085224,ENSG00000086232,ENSG00000086598,ENSG00000087095,ENSG00000088832,ENSG00000091039,ENSG00000093167,ENSG00000099785,ENSG00000100387,ENSG00000101040,ENSG00000101439,ENSG00000102974,ENSG00000105329,ENSG00000105401,ENSG00000107438…
GO:BP	negative regulation of biological process	GO:0048519	FALSE	0.026577018238865227	1.575493745554591	5932	222	92	21110	ENSG00000005020,ENSG00000010278,ENSG00000011258,ENSG00000035403,ENSG00000049245,ENSG00000056586,ENSG00000060339,ENSG00000064601,ENSG00000071205,ENSG00000078618,ENSG00000085224,ENSG00000086232,ENSG00000086598,ENSG00000087095,ENSG00000088832,ENSG00000089327,ENSG00000091039,ENSG00000100387,ENSG00000101040,ENSG00000101439,ENSG00000101856,ENSG00000102974,ENSG00000105329,ENSG00000110880,ENSG00000112576…
GO:BP	regulation of locomotion	GO:0040012	FALSE	0.027397536816436793	1.562288480796982	1033	222	27	21110	ENSG00000002586,ENSG00000010278,ENSG00000035403,ENSG00000060339,ENSG00000068796,ENSG00000091039,ENSG00000101040,ENSG00000105329,ENSG00000110880,ENSG00000113140,ENSG00000116717,ENSG00000134318,ENSG00000142192,ENSG00000145335,ENSG00000146376,ENSG00000150093,ENSG00000154188,ENSG00000158856,ENSG00000159346,ENSG00000162614,ENSG00000169313,ENSG00000169398,ENSG00000169504,ENSG00000187764,ENSG00000205542…
GO:BP	cell activation	GO:0001775	FALSE	0.02806045813552405	1.5519052426410225	1157	222	29	21110	ENSG00000005020,ENSG00000010278,ENSG00000035403,ENSG00000056586,ENSG00000088832,ENSG00000092531,ENSG00000101162,ENSG00000101335,ENSG00000105329,ENSG00000112576,ENSG00000115956,ENSG00000120885,ENSG00000134352,ENSG00000137076,ENSG00000138722,ENSG00000138735,ENSG00000142192,ENSG00000145335,ENSG00000150093,ENSG00000150637,ENSG00000156052,ENSG00000158856,ENSG00000163737,ENSG00000163961,ENSG00000169313…
GO:BP	cellular component organization or biogenesis	GO:0071840	FALSE	0.030295106104504154	1.5186275221072116	8345	222	119	21110	ENSG00000010278,ENSG00000011258,ENSG00000035403,ENSG00000049245,ENSG00000068796,ENSG00000071205,ENSG00000072422,ENSG00000074201,ENSG00000078140,ENSG00000078618,ENSG00000085224,ENSG00000086598,ENSG00000088832,ENSG00000089327,ENSG00000091039,ENSG00000092531,ENSG00000101162,ENSG00000101335,ENSG00000101439,ENSG00000101856,ENSG00000102974,ENSG00000104412,ENSG00000105329,ENSG00000105401,ENSG00000107438…
GO:BP	positive regulation of nitrogen compound metabolic process	GO:0051173	FALSE	0.034605452545432694	1.4608554669925322	3131	222	57	21110	ENSG00000011258,ENSG00000043093,ENSG00000056586,ENSG00000060339,ENSG00000062194,ENSG00000067225,ENSG00000074201,ENSG00000078140,ENSG00000078618,ENSG00000085224,ENSG00000088832,ENSG00000091039,ENSG00000099785,ENSG00000100387,ENSG00000101040,ENSG00000102974,ENSG00000105329,ENSG00000107438,ENSG00000112576,ENSG00000112977,ENSG00000114062,ENSG00000114982,ENSG00000117592,ENSG00000120690,ENSG00000120885…
GO:BP	regulation of cell migration	GO:0030334	FALSE	0.03495308157551609	1.4565145294391704	927	222	25	21110	ENSG00000002586,ENSG00000010278,ENSG00000035403,ENSG00000060339,ENSG00000068796,ENSG00000091039,ENSG00000101040,ENSG00000105329,ENSG00000110880,ENSG00000113140,ENSG00000116717,ENSG00000134318,ENSG00000142192,ENSG00000150093,ENSG00000154188,ENSG00000158856,ENSG00000159346,ENSG00000162614,ENSG00000169313,ENSG00000169398,ENSG00000169504,ENSG00000187764,ENSG00000205542,ENSG00000259207,ENSG00000271503
GO:BP	regulation of cell motility	GO:2000145	FALSE	0.03574046613934049	1.4468397875767873	988	222	26	21110	ENSG00000002586,ENSG00000010278,ENSG00000035403,ENSG00000060339,ENSG00000068796,ENSG00000091039,ENSG00000101040,ENSG00000105329,ENSG00000110880,ENSG00000113140,ENSG00000116717,ENSG00000134318,ENSG00000142192,ENSG00000146376,ENSG00000150093,ENSG00000154188,ENSG00000158856,ENSG00000159346,ENSG00000162614,ENSG00000169313,ENSG00000169398,ENSG00000169504,ENSG00000187764,ENSG00000205542,ENSG00000259207…
GO:BP	locomotion	GO:0040011	FALSE	0.036913228728156416	1.4328179662512288	1365	222	32	21110	ENSG00000002586,ENSG00000010278,ENSG00000035403,ENSG00000060339,ENSG00000068796,ENSG00000091039,ENSG00000101040,ENSG00000101856,ENSG00000105329,ENSG00000110880,ENSG00000110934,ENSG00000113140,ENSG00000116717,ENSG00000134318,ENSG00000142192,ENSG00000145335,ENSG00000146376,ENSG00000150093,ENSG00000154188,ENSG00000158856,ENSG00000159346,ENSG00000162614,ENSG00000163735,ENSG00000163736,ENSG00000163737…
GO:BP	ribonucleotide metabolic process	GO:0009259	FALSE	0.03711607167740215	1.4304379952524031	389	222	15	21110	ENSG00000138735,ENSG00000145335,ENSG00000162368,ENSG00000164181,ENSG00000198695,ENSG00000198712,ENSG00000198763,ENSG00000198786,ENSG00000198840,ENSG00000198886,ENSG00000198888,ENSG00000198899,ENSG00000205542,ENSG00000212907,ENSG00000228253
GO:BP	regulation of cell-substrate adhesion	GO:0010810	FALSE	0.041435585618855686	1.3826265187910725	216	222	11	21110	ENSG00000035403,ENSG00000110880,ENSG00000132670,ENSG00000134318,ENSG00000137076,ENSG00000145715,ENSG00000148484,ENSG00000158856,ENSG00000169398,ENSG00000169756,ENSG00000259207
GO:BP	regulation of platelet activation	GO:0010543	FALSE	0.0417665683803584	1.379171205718766	53	222	6	21110	ENSG00000010278,ENSG00000115956,ENSG00000134352,ENSG00000138722,ENSG00000156052,ENSG00000158856
GO:BP	biological regulation	GO:0065007	FALSE	0.04316773296886662	1.3648407585006475	12891	222	165	21110	ENSG00000002586,ENSG00000005020,ENSG00000005961,ENSG00000010278,ENSG00000011258,ENSG00000011454,ENSG00000035403,ENSG00000043093,ENSG00000049245,ENSG00000056586,ENSG00000060339,ENSG00000062194,ENSG00000064601,ENSG00000067225,ENSG00000068796,ENSG00000070190,ENSG00000071205,ENSG00000072042,ENSG00000072422,ENSG00000074201,ENSG00000078140,ENSG00000078618,ENSG00000085224,ENSG00000086232,ENSG00000086598…
GO:BP	response to organonitrogen compound	GO:0010243	FALSE	0.043240237211323196	1.364111932219048	1060	222	27	21110	ENSG00000010278,ENSG00000067225,ENSG00000091039,ENSG00000104267,ENSG00000105329,ENSG00000112576,ENSG00000114062,ENSG00000125952,ENSG00000127314,ENSG00000128272,ENSG00000132670,ENSG00000134318,ENSG00000135018,ENSG00000142192,ENSG00000145335,ENSG00000148908,ENSG00000150093,ENSG00000150867,ENSG00000156052,ENSG00000158856,ENSG00000159346,ENSG00000167461,ENSG00000169313,ENSG00000169398,ENSG00000198695…
GO:CC	cytoplasm	GO:0005737	TRUE	2.514625621917493e-19	18.59952666366492	12365	224	192	22122	ENSG00000002586,ENSG00000005020,ENSG00000005961,ENSG00000010278,ENSG00000011454,ENSG00000035403,ENSG00000043093,ENSG00000049245,ENSG00000056586,ENSG00000059804,ENSG00000060339,ENSG00000062194,ENSG00000064601,ENSG00000067225,ENSG00000068796,ENSG00000070190,ENSG00000071205,ENSG00000072042,ENSG00000072422,ENSG00000074201,ENSG00000078140,ENSG00000078618,ENSG00000086232,ENSG00000086598,ENSG00000087095…
GO:CC	cytosol	GO:0005829	FALSE	5.88588629779117e-12	11.230188131757107	5453	224	108	22122	ENSG00000005020,ENSG00000011454,ENSG00000035403,ENSG00000043093,ENSG00000049245,ENSG00000062194,ENSG00000067225,ENSG00000068796,ENSG00000070190,ENSG00000071205,ENSG00000074201,ENSG00000078140,ENSG00000078618,ENSG00000087095,ENSG00000088832,ENSG00000090686,ENSG00000091039,ENSG00000099785,ENSG00000100243,ENSG00000100351,ENSG00000100387,ENSG00000100504,ENSG00000101335,ENSG00000101745,ENSG00000104267…
GO:CC	secretory granule	GO:0030141	FALSE	5.032053559344184e-10	9.298254745065998	893	224	36	22122	ENSG00000005961,ENSG00000010278,ENSG00000035403,ENSG00000049245,ENSG00000059804,ENSG00000064601,ENSG00000067225,ENSG00000086598,ENSG00000092531,ENSG00000100243,ENSG00000100504,ENSG00000101439,ENSG00000101856,ENSG00000105329,ENSG00000110934,ENSG00000113140,ENSG00000117592,ENSG00000120885,ENSG00000122862,ENSG00000124491,ENSG00000125257,ENSG00000127314,ENSG00000138722,ENSG00000142192,ENSG00000145335…
GO:CC	secretory vesicle	GO:0099503	FALSE	9.810396808581147e-10	9.008313426025566	1064	224	39	22122	ENSG00000005961,ENSG00000010278,ENSG00000035403,ENSG00000049245,ENSG00000059804,ENSG00000064601,ENSG00000067225,ENSG00000086598,ENSG00000092531,ENSG00000100243,ENSG00000100504,ENSG00000101439,ENSG00000101856,ENSG00000105329,ENSG00000110934,ENSG00000113140,ENSG00000117592,ENSG00000120885,ENSG00000122862,ENSG00000124491,ENSG00000125257,ENSG00000127314,ENSG00000138722,ENSG00000140022,ENSG00000142192…
GO:CC	platelet alpha granule	GO:0031091	FALSE	2.6166328606692903e-9	8.58225720887363	90	224	13	22122	ENSG00000005961,ENSG00000010278,ENSG00000113140,ENSG00000120885,ENSG00000122862,ENSG00000124491,ENSG00000138722,ENSG00000142192,ENSG00000145335,ENSG00000163736,ENSG00000163737,ENSG00000205542,ENSG00000259207
GO:CC	vesicle	GO:0031982	FALSE	3.2937084808338854e-8	7.482314841950668	3998	224	81	22122	ENSG00000005961,ENSG00000010278,ENSG00000035403,ENSG00000049245,ENSG00000059804,ENSG00000064601,ENSG00000067225,ENSG00000072422,ENSG00000086598,ENSG00000092531,ENSG00000095303,ENSG00000099785,ENSG00000100243,ENSG00000100351,ENSG00000100504,ENSG00000101162,ENSG00000101439,ENSG00000101856,ENSG00000104267,ENSG00000105329,ENSG00000105401,ENSG00000110880,ENSG00000110934,ENSG00000113140,ENSG00000113615…
GO:CC	cytoplasmic vesicle	GO:0031410	FALSE	1.3641047121175578e-7	6.865152290860348	2510	224	59	22122	ENSG00000005961,ENSG00000010278,ENSG00000035403,ENSG00000049245,ENSG00000059804,ENSG00000064601,ENSG00000067225,ENSG00000072422,ENSG00000086598,ENSG00000092531,ENSG00000099785,ENSG00000100243,ENSG00000100351,ENSG00000100504,ENSG00000101439,ENSG00000101856,ENSG00000105329,ENSG00000110880,ENSG00000110934,ENSG00000113140,ENSG00000113615,ENSG00000117592,ENSG00000120885,ENSG00000122862,ENSG00000124491…
GO:CC	intracellular vesicle	GO:0097708	FALSE	1.4292641181929918e-7	6.844887509155301	2513	224	59	22122	ENSG00000005961,ENSG00000010278,ENSG00000035403,ENSG00000049245,ENSG00000059804,ENSG00000064601,ENSG00000067225,ENSG00000072422,ENSG00000086598,ENSG00000092531,ENSG00000099785,ENSG00000100243,ENSG00000100351,ENSG00000100504,ENSG00000101439,ENSG00000101856,ENSG00000105329,ENSG00000110880,ENSG00000110934,ENSG00000113140,ENSG00000113615,ENSG00000117592,ENSG00000120885,ENSG00000122862,ENSG00000124491…
GO:CC	secretory granule lumen	GO:0034774	FALSE	2.9037180291465217e-7	6.537045558884927	320	224	19	22122	ENSG00000035403,ENSG00000064601,ENSG00000067225,ENSG00000100243,ENSG00000100504,ENSG00000110934,ENSG00000113140,ENSG00000117592,ENSG00000120885,ENSG00000122862,ENSG00000124491,ENSG00000138722,ENSG00000142192,ENSG00000162704,ENSG00000163736,ENSG00000163737,ENSG00000170043,ENSG00000197969,ENSG00000205542
GO:CC	cytoplasmic vesicle lumen	GO:0060205	FALSE	3.3931485418376593e-7	6.469397127832525	323	224	19	22122	ENSG00000035403,ENSG00000064601,ENSG00000067225,ENSG00000100243,ENSG00000100504,ENSG00000110934,ENSG00000113140,ENSG00000117592,ENSG00000120885,ENSG00000122862,ENSG00000124491,ENSG00000138722,ENSG00000142192,ENSG00000162704,ENSG00000163736,ENSG00000163737,ENSG00000170043,ENSG00000197969,ENSG00000205542
GO:CC	vesicle lumen	GO:0031983	FALSE	3.7608136976913896e-7	6.424718180023125	325	224	19	22122	ENSG00000035403,ENSG00000064601,ENSG00000067225,ENSG00000100243,ENSG00000100504,ENSG00000110934,ENSG00000113140,ENSG00000117592,ENSG00000120885,ENSG00000122862,ENSG00000124491,ENSG00000138722,ENSG00000142192,ENSG00000162704,ENSG00000163736,ENSG00000163737,ENSG00000170043,ENSG00000197969,ENSG00000205542
GO:CC	respiratory chain complex	GO:0098803	FALSE	0.0000010082987675432378	5.9964107636543575	93	224	11	22122	ENSG00000198695,ENSG00000198712,ENSG00000198727,ENSG00000198763,ENSG00000198786,ENSG00000198804,ENSG00000198840,ENSG00000198886,ENSG00000198888,ENSG00000198938,ENSG00000212907
GO:CC	endomembrane system	GO:0012505	FALSE	0.0000011626158661186198	5.934563754559789	4776	224	87	22122	ENSG00000005961,ENSG00000010278,ENSG00000035403,ENSG00000049245,ENSG00000059804,ENSG00000060339,ENSG00000064601,ENSG00000067225,ENSG00000072042,ENSG00000072422,ENSG00000086598,ENSG00000088832,ENSG00000091039,ENSG00000092531,ENSG00000095303,ENSG00000099785,ENSG00000100243,ENSG00000100351,ENSG00000100504,ENSG00000101040,ENSG00000101439,ENSG00000101856,ENSG00000104412,ENSG00000105329,ENSG00000110880…
GO:CC	mitochondrial respirasome	GO:0005746	FALSE	0.000001420374116377029	5.847597250491129	96	224	11	22122	ENSG00000198695,ENSG00000198712,ENSG00000198727,ENSG00000198763,ENSG00000198786,ENSG00000198804,ENSG00000198840,ENSG00000198886,ENSG00000198888,ENSG00000198938,ENSG00000212907
GO:CC	respirasome	GO:0070469	FALSE	0.000003019438508414028	5.520073810476396	103	224	11	22122	ENSG00000198695,ENSG00000198712,ENSG00000198727,ENSG00000198763,ENSG00000198786,ENSG00000198804,ENSG00000198840,ENSG00000198886,ENSG00000198888,ENSG00000198938,ENSG00000212907
GO:CC	inner mitochondrial membrane protein complex	GO:0098800	FALSE	0.0000046863322711556035	5.3291669222235765	163	224	13	22122	ENSG00000198695,ENSG00000198712,ENSG00000198727,ENSG00000198763,ENSG00000198786,ENSG00000198804,ENSG00000198840,ENSG00000198886,ENSG00000198888,ENSG00000198899,ENSG00000198938,ENSG00000212907,ENSG00000228253
GO:CC	platelet alpha granule lumen	GO:0031093	FALSE	0.000008158829121119852	5.08837216265826	66	224	9	22122	ENSG00000113140,ENSG00000120885,ENSG00000122862,ENSG00000124491,ENSG00000138722,ENSG00000142192,ENSG00000163736,ENSG00000163737,ENSG00000205542
GO:CC	extracellular exosome	GO:0070062	FALSE	0.000009390052304297002	5.027331988627999	2109	224	49	22122	ENSG00000005961,ENSG00000010278,ENSG00000035403,ENSG00000059804,ENSG00000064601,ENSG00000067225,ENSG00000092531,ENSG00000095303,ENSG00000100504,ENSG00000101162,ENSG00000101439,ENSG00000104267,ENSG00000105401,ENSG00000115652,ENSG00000117592,ENSG00000120885,ENSG00000122545,ENSG00000127314,ENSG00000132670,ENSG00000134108,ENSG00000134352,ENSG00000136156,ENSG00000137076,ENSG00000138069,ENSG00000142192…
GO:CC	intracellular anatomical structure	GO:0005622	FALSE	0.000010056629364999833	4.9975475554102475	17883	224	210	22122	ENSG00000002586,ENSG00000005020,ENSG00000005961,ENSG00000010278,ENSG00000011258,ENSG00000011454,ENSG00000035403,ENSG00000043093,ENSG00000049245,ENSG00000056586,ENSG00000059804,ENSG00000060339,ENSG00000062194,ENSG00000064601,ENSG00000067225,ENSG00000068796,ENSG00000070190,ENSG00000071205,ENSG00000072042,ENSG00000072422,ENSG00000074201,ENSG00000078140,ENSG00000078618,ENSG00000085224,ENSG00000086232…
GO:CC	extracellular vesicle	GO:1903561	FALSE	0.000013418641890474288	4.872291437171485	2133	224	49	22122	ENSG00000005961,ENSG00000010278,ENSG00000035403,ENSG00000059804,ENSG00000064601,ENSG00000067225,ENSG00000092531,ENSG00000095303,ENSG00000100504,ENSG00000101162,ENSG00000101439,ENSG00000104267,ENSG00000105401,ENSG00000115652,ENSG00000117592,ENSG00000120885,ENSG00000122545,ENSG00000127314,ENSG00000132670,ENSG00000134108,ENSG00000134352,ENSG00000136156,ENSG00000137076,ENSG00000138069,ENSG00000142192…
GO:CC	extracellular organelle	GO:0043230	FALSE	0.000013617786458990966	4.865893480291984	2134	224	49	22122	ENSG00000005961,ENSG00000010278,ENSG00000035403,ENSG00000059804,ENSG00000064601,ENSG00000067225,ENSG00000092531,ENSG00000095303,ENSG00000100504,ENSG00000101162,ENSG00000101439,ENSG00000104267,ENSG00000105401,ENSG00000115652,ENSG00000117592,ENSG00000120885,ENSG00000122545,ENSG00000127314,ENSG00000132670,ENSG00000134108,ENSG00000134352,ENSG00000136156,ENSG00000137076,ENSG00000138069,ENSG00000142192…
GO:CC	extracellular membrane-bounded organelle	GO:0065010	FALSE	0.000013617786458990966	4.865893480291984	2134	224	49	22122	ENSG00000005961,ENSG00000010278,ENSG00000035403,ENSG00000059804,ENSG00000064601,ENSG00000067225,ENSG00000092531,ENSG00000095303,ENSG00000100504,ENSG00000101162,ENSG00000101439,ENSG00000104267,ENSG00000105401,ENSG00000115652,ENSG00000117592,ENSG00000120885,ENSG00000122545,ENSG00000127314,ENSG00000132670,ENSG00000134108,ENSG00000134352,ENSG00000136156,ENSG00000137076,ENSG00000138069,ENSG00000142192…
GO:CC	organelle membrane	GO:0031090	FALSE	0.000028646573260604493	4.542927321445906	3728	224	70	22122	ENSG00000005961,ENSG00000010278,ENSG00000049245,ENSG00000059804,ENSG00000064601,ENSG00000072042,ENSG00000072422,ENSG00000086598,ENSG00000088832,ENSG00000091039,ENSG00000092531,ENSG00000095303,ENSG00000099785,ENSG00000100243,ENSG00000101856,ENSG00000104412,ENSG00000110880,ENSG00000113140,ENSG00000113615,ENSG00000115652,ENSG00000120885,ENSG00000124164,ENSG00000125257,ENSG00000127314,ENSG00000131725…
GO:CC	cytoplasmic vesicle membrane	GO:0030659	FALSE	0.0000704895032725099	4.15187554982038	1204	224	33	22122	ENSG00000005961,ENSG00000010278,ENSG00000049245,ENSG00000059804,ENSG00000072422,ENSG00000086598,ENSG00000092531,ENSG00000099785,ENSG00000101856,ENSG00000110880,ENSG00000113140,ENSG00000113615,ENSG00000125257,ENSG00000127314,ENSG00000131725,ENSG00000134108,ENSG00000136156,ENSG00000138069,ENSG00000145335,ENSG00000150093,ENSG00000154146,ENSG00000155099,ENSG00000158109,ENSG00000167461,ENSG00000169504…
GO:CC	cell projection	GO:0042995	TRUE	0.00007880270191624798	4.103458891556128	2400	224	51	22122	ENSG00000049245,ENSG00000059804,ENSG00000067225,ENSG00000068796,ENSG00000072422,ENSG00000078140,ENSG00000078618,ENSG00000092531,ENSG00000095303,ENSG00000100362,ENSG00000101856,ENSG00000105329,ENSG00000110880,ENSG00000110934,ENSG00000114541,ENSG00000115956,ENSG00000120885,ENSG00000122545,ENSG00000125952,ENSG00000127947,ENSG00000128272,ENSG00000133318,ENSG00000134108,ENSG00000134352,ENSG00000137076…
GO:CC	vesicle membrane	GO:0012506	FALSE	0.00010072643855657896	3.996856521380907	1223	224	33	22122	ENSG00000005961,ENSG00000010278,ENSG00000049245,ENSG00000059804,ENSG00000072422,ENSG00000086598,ENSG00000092531,ENSG00000099785,ENSG00000101856,ENSG00000110880,ENSG00000113140,ENSG00000113615,ENSG00000125257,ENSG00000127314,ENSG00000131725,ENSG00000134108,ENSG00000136156,ENSG00000138069,ENSG00000145335,ENSG00000150093,ENSG00000154146,ENSG00000155099,ENSG00000158109,ENSG00000167461,ENSG00000169504…
GO:CC	focal adhesion	GO:0005925	TRUE	0.0001417505735665071	3.8484751751421804	425	224	18	22122	ENSG00000002586,ENSG00000005961,ENSG00000010278,ENSG00000035403,ENSG00000092531,ENSG00000107438,ENSG00000110880,ENSG00000127947,ENSG00000132670,ENSG00000137076,ENSG00000148484,ENSG00000150093,ENSG00000162614,ENSG00000162704,ENSG00000167460,ENSG00000169398,ENSG00000169756,ENSG00000259207
GO:CC	cell-substrate junction	GO:0030055	FALSE	0.00019875137449571864	3.701689859230778	435	224	18	22122	ENSG00000002586,ENSG00000005961,ENSG00000010278,ENSG00000035403,ENSG00000092531,ENSG00000107438,ENSG00000110880,ENSG00000127947,ENSG00000132670,ENSG00000137076,ENSG00000148484,ENSG00000150093,ENSG00000162614,ENSG00000162704,ENSG00000167460,ENSG00000169398,ENSG00000169756,ENSG00000259207
GO:CC	platelet alpha granule membrane	GO:0031092	FALSE	0.0002177259955836407	3.662089714897683	17	224	5	22122	ENSG00000005961,ENSG00000010278,ENSG00000113140,ENSG00000145335,ENSG00000259207
GO:CC	oxidoreductase complex	GO:1990204	FALSE	0.0003761612466393582	3.424625948917517	132	224	10	22122	ENSG00000100243,ENSG00000198695,ENSG00000198727,ENSG00000198763,ENSG00000198786,ENSG00000198804,ENSG00000198840,ENSG00000198886,ENSG00000198888,ENSG00000212907
GO:CC	NADH dehydrogenase complex	GO:0030964	FALSE	0.0003935629097028693	3.404985837248789	53	224	7	22122	ENSG00000198695,ENSG00000198763,ENSG00000198786,ENSG00000198840,ENSG00000198886,ENSG00000198888,ENSG00000212907
GO:CC	respiratory chain complex I	GO:0045271	FALSE	0.0003935629097028693	3.404985837248789	53	224	7	22122	ENSG00000198695,ENSG00000198763,ENSG00000198786,ENSG00000198840,ENSG00000198886,ENSG00000198888,ENSG00000212907
GO:CC	mitochondrial respiratory chain complex I	GO:0005747	FALSE	0.0003935629097028693	3.404985837248789	53	224	7	22122	ENSG00000198695,ENSG00000198763,ENSG00000198786,ENSG00000198840,ENSG00000198886,ENSG00000198888,ENSG00000212907
GO:CC	plasma membrane bounded cell projection	GO:0120025	FALSE	0.0006793226303208218	3.167923917486778	2286	224	47	22122	ENSG00000049245,ENSG00000067225,ENSG00000068796,ENSG00000078140,ENSG00000078618,ENSG00000092531,ENSG00000095303,ENSG00000100362,ENSG00000101856,ENSG00000105329,ENSG00000110880,ENSG00000114541,ENSG00000115956,ENSG00000120885,ENSG00000122545,ENSG00000125952,ENSG00000128272,ENSG00000133318,ENSG00000134108,ENSG00000134352,ENSG00000137076,ENSG00000140022,ENSG00000142192,ENSG00000142669,ENSG00000145335…
GO:CC	extracellular space	GO:0005615	FALSE	0.0011182192156564087	2.9514730490279444	3384	224	61	22122	ENSG00000005961,ENSG00000010278,ENSG00000035403,ENSG00000059804,ENSG00000064601,ENSG00000067225,ENSG00000092531,ENSG00000095303,ENSG00000100504,ENSG00000101162,ENSG00000101439,ENSG00000104267,ENSG00000105329,ENSG00000105401,ENSG00000113140,ENSG00000114541,ENSG00000115652,ENSG00000117592,ENSG00000120885,ENSG00000122545,ENSG00000122862,ENSG00000124491,ENSG00000127314,ENSG00000132670,ENSG00000133318…
GO:CC	secretory granule membrane	GO:0030667	FALSE	0.0018026289881283703	2.7440936493113877	317	224	14	22122	ENSG00000005961,ENSG00000010278,ENSG00000059804,ENSG00000086598,ENSG00000092531,ENSG00000101856,ENSG00000113140,ENSG00000125257,ENSG00000127314,ENSG00000145335,ENSG00000175582,ENSG00000197746,ENSG00000234745,ENSG00000259207
GO:CC	cell cortex	GO:0005938	FALSE	0.002234243034289312	2.650869587393225	323	224	14	22122	ENSG00000035403,ENSG00000072422,ENSG00000091039,ENSG00000100362,ENSG00000101335,ENSG00000110880,ENSG00000110934,ENSG00000122545,ENSG00000144036,ENSG00000145335,ENSG00000148700,ENSG00000158856,ENSG00000167460,ENSG00000169398
GO:CC	organelle	GO:0043226	FALSE	0.0023006975346090675	2.6381404728935247	16842	224	197	22122	ENSG00000005020,ENSG00000005961,ENSG00000010278,ENSG00000011258,ENSG00000011454,ENSG00000035403,ENSG00000043093,ENSG00000049245,ENSG00000056586,ENSG00000059804,ENSG00000060339,ENSG00000062194,ENSG00000064601,ENSG00000067225,ENSG00000068796,ENSG00000072042,ENSG00000072422,ENSG00000074201,ENSG00000078140,ENSG00000078618,ENSG00000085224,ENSG00000086598,ENSG00000087095,ENSG00000088832,ENSG00000090686…
GO:CC	intracellular organelle	GO:0043229	FALSE	0.003162811426567555	2.4999267008577557	16038	224	190	22122	ENSG00000005020,ENSG00000005961,ENSG00000010278,ENSG00000011258,ENSG00000011454,ENSG00000035403,ENSG00000043093,ENSG00000049245,ENSG00000056586,ENSG00000059804,ENSG00000060339,ENSG00000062194,ENSG00000064601,ENSG00000067225,ENSG00000068796,ENSG00000072042,ENSG00000072422,ENSG00000074201,ENSG00000078140,ENSG00000078618,ENSG00000085224,ENSG00000086598,ENSG00000087095,ENSG00000088832,ENSG00000090686…
GO:CC	membrane-bounded organelle	GO:0043227	FALSE	0.00363443765237388	2.4395627769271133	15705	224	187	22122	ENSG00000005020,ENSG00000005961,ENSG00000010278,ENSG00000011258,ENSG00000035403,ENSG00000043093,ENSG00000049245,ENSG00000056586,ENSG00000059804,ENSG00000060339,ENSG00000062194,ENSG00000064601,ENSG00000067225,ENSG00000068796,ENSG00000072042,ENSG00000072422,ENSG00000074201,ENSG00000078140,ENSG00000078618,ENSG00000085224,ENSG00000086598,ENSG00000087095,ENSG00000088832,ENSG00000090686,ENSG00000091039…
GO:CC	Golgi apparatus	GO:0005794	FALSE	0.0037487315679981016	2.426115656593909	1648	224	36	22122	ENSG00000049245,ENSG00000086598,ENSG00000095303,ENSG00000099785,ENSG00000101040,ENSG00000101439,ENSG00000115652,ENSG00000120885,ENSG00000122862,ENSG00000124164,ENSG00000125257,ENSG00000131725,ENSG00000133318,ENSG00000136156,ENSG00000138069,ENSG00000142192,ENSG00000156052,ENSG00000167461,ENSG00000168172,ENSG00000170043,ENSG00000173960,ENSG00000174695,ENSG00000175582,ENSG00000176018,ENSG00000180628…
GO:CC	membrane	GO:0016020	FALSE	0.004291252238720196	2.3674159569973443	9878	224	132	22122	ENSG00000002586,ENSG00000005020,ENSG00000005961,ENSG00000010278,ENSG00000022567,ENSG00000035403,ENSG00000049245,ENSG00000056586,ENSG00000059804,ENSG00000062194,ENSG00000064601,ENSG00000068796,ENSG00000070190,ENSG00000071205,ENSG00000072042,ENSG00000072422,ENSG00000074201,ENSG00000086598,ENSG00000088832,ENSG00000089327,ENSG00000091039,ENSG00000092531,ENSG00000095303,ENSG00000099785,ENSG00000100243…
GO:CC	bounding membrane of organelle	GO:0098588	FALSE	0.004413490692478166	2.355217784950583	2156	224	43	22122	ENSG00000005961,ENSG00000010278,ENSG00000049245,ENSG00000059804,ENSG00000064601,ENSG00000072422,ENSG00000086598,ENSG00000088832,ENSG00000092531,ENSG00000099785,ENSG00000100243,ENSG00000101856,ENSG00000110880,ENSG00000113140,ENSG00000113615,ENSG00000125257,ENSG00000127314,ENSG00000131725,ENSG00000133318,ENSG00000134108,ENSG00000136156,ENSG00000138069,ENSG00000145335,ENSG00000150093,ENSG00000154146…
GO:CC	cell junction	GO:0030054	FALSE	0.004471338402615572	2.349562460342869	2230	224	44	22122	ENSG00000002586,ENSG00000005961,ENSG00000010278,ENSG00000035403,ENSG00000049245,ENSG00000092531,ENSG00000100362,ENSG00000101856,ENSG00000107438,ENSG00000110880,ENSG00000110934,ENSG00000114062,ENSG00000114541,ENSG00000120885,ENSG00000127314,ENSG00000127947,ENSG00000132670,ENSG00000133318,ENSG00000134108,ENSG00000137076,ENSG00000140022,ENSG00000142192,ENSG00000145335,ENSG00000148484,ENSG00000148700…
GO:CC	podosome	GO:0002102	TRUE	0.005325898152821608	2.273607142833332	31	224	5	22122	ENSG00000035403,ENSG00000110934,ENSG00000127947,ENSG00000153317,ENSG00000167460
GO:CC	phagocytic vesicle membrane	GO:0030670	TRUE	0.005444444356026211	2.26404643646379	78	224	7	22122	ENSG00000049245,ENSG00000092531,ENSG00000155099,ENSG00000167461,ENSG00000181804,ENSG00000206503,ENSG00000234745
GO:CC	anchoring junction	GO:0070161	FALSE	0.00623751871384045	2.2049881383937318	902	224	24	22122	ENSG00000002586,ENSG00000005961,ENSG00000010278,ENSG00000035403,ENSG00000092531,ENSG00000107438,ENSG00000110880,ENSG00000110934,ENSG00000114541,ENSG00000127314,ENSG00000127947,ENSG00000132670,ENSG00000137076,ENSG00000142192,ENSG00000148484,ENSG00000148700,ENSG00000150093,ENSG00000162614,ENSG00000162704,ENSG00000167460,ENSG00000169398,ENSG00000169504,ENSG00000169756,ENSG00000259207
GO:CC	mitochondrial protein-containing complex	GO:0098798	FALSE	0.0066223570305915394	2.178987408869977	309	224	13	22122	ENSG00000198695,ENSG00000198712,ENSG00000198727,ENSG00000198763,ENSG00000198786,ENSG00000198804,ENSG00000198840,ENSG00000198886,ENSG00000198888,ENSG00000198899,ENSG00000198938,ENSG00000212907,ENSG00000228253
GO:CC	actin cytoskeleton	GO:0015629	FALSE	0.007244053141854683	2.140018372393099	510	224	17	22122	ENSG00000035403,ENSG00000100362,ENSG00000101335,ENSG00000107438,ENSG00000110880,ENSG00000110934,ENSG00000122545,ENSG00000127947,ENSG00000145335,ENSG00000152229,ENSG00000153317,ENSG00000158856,ENSG00000162614,ENSG00000162704,ENSG00000167460,ENSG00000169398,ENSG00000169504
GO:CC	extracellular region	GO:0005576	FALSE	0.013425872945196832	1.8720574670468981	4236	224	68	22122	ENSG00000005961,ENSG00000010278,ENSG00000035403,ENSG00000059804,ENSG00000064601,ENSG00000067225,ENSG00000092531,ENSG00000095303,ENSG00000100243,ENSG00000100504,ENSG00000101162,ENSG00000101439,ENSG00000104267,ENSG00000105329,ENSG00000105401,ENSG00000110934,ENSG00000113140,ENSG00000114541,ENSG00000115652,ENSG00000115956,ENSG00000117592,ENSG00000120885,ENSG00000122545,ENSG00000122862,ENSG00000123739…
GO:CC	mitochondrial membrane	GO:0031966	FALSE	0.014354784012080513	1.8430033376897519	767	224	21	22122	ENSG00000100243,ENSG00000101856,ENSG00000120885,ENSG00000137500,ENSG00000154146,ENSG00000165233,ENSG00000180488,ENSG00000197969,ENSG00000198695,ENSG00000198712,ENSG00000198727,ENSG00000198763,ENSG00000198786,ENSG00000198804,ENSG00000198840,ENSG00000198886,ENSG00000198888,ENSG00000198899,ENSG00000198938,ENSG00000212907,ENSG00000228253
GO:CC	membrane protein complex	GO:0098796	FALSE	0.01913429507505133	1.7181875329510903	1361	224	30	22122	ENSG00000005961,ENSG00000049245,ENSG00000088832,ENSG00000092531,ENSG00000104412,ENSG00000110880,ENSG00000113615,ENSG00000134352,ENSG00000150093,ENSG00000151466,ENSG00000156052,ENSG00000163960,ENSG00000168172,ENSG00000169504,ENSG00000198695,ENSG00000198712,ENSG00000198727,ENSG00000198763,ENSG00000198786,ENSG00000198804,ENSG00000198840,ENSG00000198886,ENSG00000198888,ENSG00000198899,ENSG00000198938…
GO:CC	intracellular membrane-bounded organelle	GO:0043231	FALSE	0.022419964307410577	1.6493650831374316	14642	224	175	22122	ENSG00000005020,ENSG00000005961,ENSG00000010278,ENSG00000011258,ENSG00000035403,ENSG00000043093,ENSG00000049245,ENSG00000056586,ENSG00000059804,ENSG00000060339,ENSG00000062194,ENSG00000064601,ENSG00000067225,ENSG00000068796,ENSG00000072042,ENSG00000072422,ENSG00000074201,ENSG00000078140,ENSG00000078618,ENSG00000085224,ENSG00000086598,ENSG00000087095,ENSG00000088832,ENSG00000090686,ENSG00000091039…
GO:CC	cell periphery	GO:0071944	FALSE	0.02283269777560563	1.6414427718282116	6303	224	91	22122	ENSG00000002586,ENSG00000005020,ENSG00000005961,ENSG00000010278,ENSG00000035403,ENSG00000049245,ENSG00000059804,ENSG00000062194,ENSG00000067225,ENSG00000070190,ENSG00000071205,ENSG00000072422,ENSG00000074201,ENSG00000088832,ENSG00000091039,ENSG00000092531,ENSG00000099785,ENSG00000100351,ENSG00000100362,ENSG00000101335,ENSG00000101439,ENSG00000101856,ENSG00000104267,ENSG00000105329,ENSG00000108599…
GO:CC	mitochondrial envelope	GO:0005740	FALSE	0.03705196318110418	1.4311887761830917	820	224	21	22122	ENSG00000100243,ENSG00000101856,ENSG00000120885,ENSG00000137500,ENSG00000154146,ENSG00000165233,ENSG00000180488,ENSG00000197969,ENSG00000198695,ENSG00000198712,ENSG00000198727,ENSG00000198763,ENSG00000198786,ENSG00000198804,ENSG00000198840,ENSG00000198886,ENSG00000198888,ENSG00000198899,ENSG00000198938,ENSG00000212907,ENSG00000228253
GO:CC	ruffle	GO:0001726	FALSE	0.03953595427164963	1.403007774258409	182	224	9	22122	ENSG00000110880,ENSG00000114541,ENSG00000115956,ENSG00000137076,ENSG00000142669,ENSG00000145715,ENSG00000146376,ENSG00000150093,ENSG00000259207
KEGG	Amyotrophic lateral sclerosis	KEGG:05014	FALSE	0.0000027477512885298823	5.561022579802928	362	116	21	8161	ENSG00000101162,ENSG00000124164,ENSG00000128272,ENSG00000135018,ENSG00000138069,ENSG00000167461,ENSG00000198695,ENSG00000198712,ENSG00000198727,ENSG00000198763,ENSG00000198786,ENSG00000198804,ENSG00000198840,ENSG00000198886,ENSG00000198888,ENSG00000198899,ENSG00000198938,ENSG00000204842,ENSG00000212907,ENSG00000221823,ENSG00000228253
KEGG	Oxidative phosphorylation	KEGG:00190	FALSE	0.000004330494749321779	5.363462483640658	134	116	13	8161	ENSG00000198695,ENSG00000198712,ENSG00000198727,ENSG00000198763,ENSG00000198786,ENSG00000198804,ENSG00000198840,ENSG00000198886,ENSG00000198888,ENSG00000198899,ENSG00000198938,ENSG00000212907,ENSG00000228253
KEGG	Pathways of neurodegeneration - multiple diseases	KEGG:05022	FALSE	0.000015013373741365733	4.8235217039845955	474	116	23	8161	ENSG00000101162,ENSG00000124164,ENSG00000128272,ENSG00000138069,ENSG00000142192,ENSG00000145335,ENSG00000156052,ENSG00000167461,ENSG00000198695,ENSG00000198712,ENSG00000198727,ENSG00000198763,ENSG00000198786,ENSG00000198804,ENSG00000198840,ENSG00000198886,ENSG00000198888,ENSG00000198899,ENSG00000198938,ENSG00000204842,ENSG00000212907,ENSG00000221823,ENSG00000228253
KEGG	Prion disease	KEGG:05020	FALSE	0.000023298570952356604	4.632670716164497	272	116	17	8161	ENSG00000101162,ENSG00000128272,ENSG00000198695,ENSG00000198712,ENSG00000198727,ENSG00000198763,ENSG00000198786,ENSG00000198804,ENSG00000198840,ENSG00000198886,ENSG00000198888,ENSG00000198899,ENSG00000198938,ENSG00000212907,ENSG00000221823,ENSG00000228253,ENSG00000271503
KEGG	Alzheimer disease	KEGG:05010	FALSE	0.00003281714586447153	4.483899192606837	382	116	20	8161	ENSG00000101162,ENSG00000128272,ENSG00000133318,ENSG00000142192,ENSG00000145335,ENSG00000156052,ENSG00000198695,ENSG00000198712,ENSG00000198727,ENSG00000198763,ENSG00000198786,ENSG00000198804,ENSG00000198840,ENSG00000198886,ENSG00000198888,ENSG00000198899,ENSG00000198938,ENSG00000212907,ENSG00000221823,ENSG00000228253
KEGG	Diabetic cardiomyopathy	KEGG:05415	FALSE	0.00009099892191739904	4.040963752822841	203	116	14	8161	ENSG00000105329,ENSG00000198695,ENSG00000198712,ENSG00000198727,ENSG00000198763,ENSG00000198786,ENSG00000198804,ENSG00000198840,ENSG00000198886,ENSG00000198888,ENSG00000198899,ENSG00000198938,ENSG00000212907,ENSG00000228253
KEGG	Parkinson disease	KEGG:05012	FALSE	0.0000910302335715629	4.040814342925067	266	116	16	8161	ENSG00000101162,ENSG00000128272,ENSG00000145335,ENSG00000198695,ENSG00000198712,ENSG00000198727,ENSG00000198763,ENSG00000198786,ENSG00000198804,ENSG00000198840,ENSG00000198886,ENSG00000198888,ENSG00000198899,ENSG00000198938,ENSG00000212907,ENSG00000228253
KEGG	Chemical carcinogenesis - reactive oxygen species	KEGG:05208	FALSE	0.00026449725068321446	3.577578837879512	222	116	14	8161	ENSG00000169398,ENSG00000198695,ENSG00000198712,ENSG00000198727,ENSG00000198763,ENSG00000198786,ENSG00000198804,ENSG00000198840,ENSG00000198886,ENSG00000198888,ENSG00000198899,ENSG00000198938,ENSG00000212907,ENSG00000228253
[truncated: 14 more rows]

## Sheet: PE vs ctr w36-38 up
source	term_name	term_id	highlighted	adjusted_p_value	negative_log10_of_adjusted_p_value	term_size	query_size	intersection_size	effective_domain_size	intersections
[truncated: 21 more rows]
